# Supplementary material for: ﻿Ant-eating spiders from Xizang, China (Araneae, Zodariidae)
Source: Zookeys. 2024 May 8;1200:183–98. doi: 10.3897/zookeys.1200.120528 (PMC11096724; doi:10.3897/zookeys.1200.120528)
Supplement: XML Treatment for Asceua chayu [file zookeys.1200.120528-treatment1.xml]

<!DOCTYPE tp:taxon-treatment
  PUBLIC "-//TaxonX//DTD Taxonomic Treatment Publishing DTD v0 20100105//EN" "tax-treatment-NSO.dtd">
<tp:taxon-treatment xmlns:tp="http://www.plazi.org/taxpub"><tp:treatment-meta><kwd-group><label>Taxon classification</label><kwd>
                <named-content content-type="kingdom">Animalia</named-content>
              </kwd><kwd>
                <named-content content-type="order">Araneae</named-content>
              </kwd><kwd>
                <named-content content-type="family">Zodariidae</named-content>
              </kwd></kwd-group><mixed-citation publication-type="journal"><person-group><name><surname>Wang</surname><given-names>Lu-Yu</given-names></name><name><surname>Mu</surname><given-names>Yan-Nan</given-names></name><name><surname>Lu</surname><given-names>Feng</given-names></name><name><surname>Xu</surname><given-names>Yong-Qiang</given-names></name><name><surname>Zhang</surname><given-names>Zhi-Sheng</given-names></name></person-group><article-title>﻿Ant-eating spiders from Xizang, China (<tp:taxon-name><tp:taxon-name-part taxon-name-part-type="order">Araneae</tp:taxon-name-part></tp:taxon-name>, <tp:taxon-name><tp:taxon-name-part taxon-name-part-type="family">Zodariidae</tp:taxon-name-part></tp:taxon-name>)</article-title><source>Zookeys</source><day>08</day><month>05</month><year>2024</year><volume>1200</volume><fpage>183</fpage><lpage>198</lpage><pub-id pub-id-type="doi">10.3897/zookeys.1200.120528</pub-id></mixed-citation></tp:treatment-meta><tp:nomenclature><label>﻿</label><tp:taxon-name>
              <object-id xmlns:xlink="http://www.w3.org/1999/xlink" content-type="arpha" xlink:type="simple">648ED50B-85B1-5194-A0E4-CEC029371697</object-id>
              <tp:taxon-name-part taxon-name-part-type="genus" reg="Asceua">Asceua</tp:taxon-name-part>
              <tp:taxon-name-part taxon-name-part-type="species" reg="chayu">chayu</tp:taxon-name-part>
              <object-id xmlns:xlink="http://www.w3.org/1999/xlink" content-type="zoobank" xlink:type="simple">https://zoobank.org/325E774B-CE2D-427F-91D0-DD872F19DDE9</object-id>
            </tp:taxon-name><tp:taxon-status xmlns:xlink="http://www.w3.org/1999/xlink" xlink:type="simple">sp. nov.</tp:taxon-status><xref ref-type="fig" rid="F1">Figs 1</xref><xref ref-type="fig" rid="F3">, 3A Chinesse name: 察隅阿斯蛛</xref></tp:nomenclature><tp:treatment-sec sec-type="type material" id="SECID0EVIAC"><title>Type material.</title><p><bold><italic>Holotype</italic></bold>: China • ♀; Xizang, Chayu County, Xiachayu Town, near Xiachayu Bridge; <named-content xmlns:xlink="http://www.w3.org/1999/xlink" content-type="dwc:verbatimCoordinates" xlink:type="simple"><named-content content-type="geo-json" specific-use="{&#34;type&#34;:&#34;Point&#34;,&#34;coordinates&#34;:[97.044444,28.456667]}" id="NCID0EDJAC" xlink:type="simple">28°27′24″N, 97°02′40″E</named-content></named-content>; elev. 1464 m; 26 June 2018; L. Wang, Z. Wu &amp; Y. Mu leg.; SWUCT-ZOD-01-01.</p></tp:treatment-sec><tp:treatment-sec sec-type="etymology" id="SECID0EIJAC"><title>Etymology.</title><p>The specific name is derived from the name of the county where the type locality is located; it is a noun in apposition.</p></tp:treatment-sec><tp:treatment-sec sec-type="diagnosis" id="SECID0ENJAC"><title>Diagnosis.</title><p>This new species can be distinguished from all other <italic><tp:taxon-name><tp:taxon-name-part taxon-name-part-type="genus" reg="Asceua">Asceua</tp:taxon-name-part></tp:taxon-name></italic> species by its copulatory ducts, which are coiled more than 10 times.</p></tp:treatment-sec><tp:treatment-sec sec-type="description" id="SECID0E1JAC"><title>Description.</title><p><bold>Female</bold> holotype (Fig. <xref ref-type="fig" rid="F3">3A</xref>) total length 5.55. Prosoma 2.40 long, 1.62 wide; opisthosoma 2.92 long, 2.09 wide. Eye sizes and interdistances: <abbrev xmlns:xlink="http://www.w3.org/1999/xlink" xlink:title="anterior median eye" id="ABBRID0EGKAC" xlink:type="simple">AME</abbrev> 0.11, <abbrev xmlns:xlink="http://www.w3.org/1999/xlink" xlink:title="anterior lateral eye" id="ABBRID0EKKAC" xlink:type="simple">ALE</abbrev> 0.11, <abbrev xmlns:xlink="http://www.w3.org/1999/xlink" xlink:title="posterior median eye" id="ABBRID0EOKAC" xlink:type="simple">PME</abbrev> 0.10, <abbrev xmlns:xlink="http://www.w3.org/1999/xlink" xlink:title="posterior lateral eye" id="ABBRID0ESKAC" xlink:type="simple">PLE</abbrev> 0.12; <abbrev xmlns:xlink="http://www.w3.org/1999/xlink" xlink:title="anterior median eye" id="ABBRID0EWKAC" xlink:type="simple">AME</abbrev>–<abbrev xmlns:xlink="http://www.w3.org/1999/xlink" xlink:title="anterior median eye" id="ABBRID0E1KAC" xlink:type="simple">AME</abbrev> 0.08, <abbrev xmlns:xlink="http://www.w3.org/1999/xlink" xlink:title="anterior median eye" id="ABBRID0E5KAC" xlink:type="simple">AME</abbrev>–<abbrev xmlns:xlink="http://www.w3.org/1999/xlink" xlink:title="anterior lateral eye" id="ABBRID0ECLAC" xlink:type="simple">ALE</abbrev> 0.08, <abbrev xmlns:xlink="http://www.w3.org/1999/xlink" xlink:title="posterior median eye" id="ABBRID0EGLAC" xlink:type="simple">PME</abbrev>–<abbrev xmlns:xlink="http://www.w3.org/1999/xlink" xlink:title="posterior median eye" id="ABBRID0EKLAC" xlink:type="simple">PME</abbrev> 0.14, <abbrev xmlns:xlink="http://www.w3.org/1999/xlink" xlink:title="posterior median eye" id="ABBRID0EOLAC" xlink:type="simple">PME</abbrev>–<abbrev xmlns:xlink="http://www.w3.org/1999/xlink" xlink:title="posterior lateral eye" id="ABBRID0ESLAC" xlink:type="simple">PLE</abbrev> 0.21, <abbrev xmlns:xlink="http://www.w3.org/1999/xlink" xlink:title="anterior lateral eye" id="ABBRID0EWLAC" xlink:type="simple">ALE</abbrev>–<abbrev xmlns:xlink="http://www.w3.org/1999/xlink" xlink:title="posterior lateral eye" id="ABBRID0E1LAC" xlink:type="simple">PLE</abbrev> 0.06. <abbrev xmlns:xlink="http://www.w3.org/1999/xlink" xlink:title="median ocular area" id="ABBRID0E5LAC" xlink:type="simple">MOA</abbrev> 0.42 long, anterior width 0.30, posterior width 0.35. Clypeus height 0.49. Leg measurements: I 7.44 (1.97, 2.30, 1.97, 1.20); II 6.06 (1.67, 1.80, 1.62, 0.97); III 5.96 (1.67, 1.69, 1.77, 0.83); IV 7.74 (2.01, 2.41, 2.33, 0.99). Leg formula: 4123. Carapace shiny, deep brown, lateral margins darker than median, tegument smooth, median part with an indistinct, wide V-shaped black patch in front of black fovea. Radial grooves indistinct. Opisthosoma oval, black, anterior with two pairs of wing-shaped white spots, posterior with four irregular white spots. Spinnerets brown.</p><p><bold><italic>Epigyne</italic></bold> (Fig. <xref ref-type="fig" rid="F1">1</xref>). Epigyne with distinct epigynal pocket, copulatory openings situated in median part of epigyne. Copulatory ducts long, visible in ventral view, coiled more than 10 times. Spermathecae small, well separated, and posteriorly situated.</p><fig id="F1" position="float" orientation="portrait"><object-id xmlns:xlink="http://www.w3.org/1999/xlink" content-type="doi" xlink:type="simple">10.3897/zookeys.1200.120528.figure1</object-id><object-id xmlns:xlink="http://www.w3.org/1999/xlink" content-type="arpha" xlink:type="simple">7DE42696-625E-538C-8A4B-5DE47EA360BC</object-id><label>Figure 1.</label><caption><p><italic><tp:taxon-name><tp:taxon-name-part taxon-name-part-type="genus" reg="Asceua">Asceua</tp:taxon-name-part><tp:taxon-name-part taxon-name-part-type="species" reg="chayu">chayu</tp:taxon-name-part></tp:taxon-name></italic> sp. nov., holotype female <bold>A</bold> epigyne, ventral view <bold>B</bold> same, dorsal view. Abbreviations: CD = copulatory duct; CO = copulatory opening; FD = fertilization duct; S = spermatheca.</p></caption><graphic xmlns:xlink="http://www.w3.org/1999/xlink" xlink:href="zookeys-1200-183_article-120528__-g001.jpg" position="float" orientation="portrait" xlink:type="simple" id="oo_1043815.jpg"><uri content-type="original_file" xlink:type="simple">https://binary.pensoft.net/fig/1043815</uri></graphic></fig></tp:treatment-sec><tp:treatment-sec sec-type="Male" id="SECID0EJNAC"><title>Male.</title><p>Unknown.</p></tp:treatment-sec><tp:treatment-sec sec-type="distribution" id="SECID0EONAC"><title>Distribution.</title><p>Known only from the type locality, Xizang, China.</p></tp:treatment-sec><tp:treatment-sec><!--Section generated to contain objects referenced in tp:taxon-treatment.--><fig id="F3" position="float" orientation="portrait"><object-id xmlns:xlink="http://www.w3.org/1999/xlink" content-type="doi" xlink:type="simple">10.3897/zookeys.1200.120528.figure3</object-id><object-id xmlns:xlink="http://www.w3.org/1999/xlink" content-type="arpha" xlink:type="simple">E262AC84-215A-5061-BC90-F34002A92433</object-id><label>Figure 3.</label><caption><p><italic><tp:taxon-name><tp:taxon-name-part taxon-name-part-type="genus" reg="Asceua">Asceua</tp:taxon-name-part></tp:taxon-name></italic> spp., habitus, dorsal view <bold>A</bold><italic><tp:taxon-name><tp:taxon-name-part taxon-name-part-type="genus" reg="Asceua">Asceua</tp:taxon-name-part><tp:taxon-name-part taxon-name-part-type="species" reg="chayu">chayu</tp:taxon-name-part></tp:taxon-name></italic> sp. nov., female holotype <bold>B</bold><italic><tp:taxon-name><tp:taxon-name-part taxon-name-part-type="genus" reg="Asceua">Asceua</tp:taxon-name-part><tp:taxon-name-part taxon-name-part-type="species" reg="dawai">dawai</tp:taxon-name-part></tp:taxon-name></italic> sp. nov., male holotype <bold>C</bold><italic><tp:taxon-name><tp:taxon-name-part taxon-name-part-type="genus" reg="Asceua">Asceua</tp:taxon-name-part><tp:taxon-name-part taxon-name-part-type="species" reg="dawai">dawai</tp:taxon-name-part></tp:taxon-name></italic> sp. nov., female paratype.</p></caption><graphic xmlns:xlink="http://www.w3.org/1999/xlink" xlink:href="zookeys-1200-183_article-120528__-g003.jpg" position="float" orientation="portrait" xlink:type="simple" id="oo_1043819.jpg"><uri content-type="original_file" xlink:type="simple">https://binary.pensoft.net/fig/1043819</uri></graphic></fig></tp:treatment-sec></tp:taxon-treatment>
