# Supplementary material for: ﻿Ant-eating spiders from Xizang, China (Araneae, Zodariidae)
Source: Zookeys. 2024 May 8;1200:183–98. doi: 10.3897/zookeys.1200.120528 (PMC11096724; doi:10.3897/zookeys.1200.120528)
Supplement: XML Treatment for Asceua dawai [file zookeys.1200.120528-treatment2.xml]

<!DOCTYPE tp:taxon-treatment
  PUBLIC "-//TaxonX//DTD Taxonomic Treatment Publishing DTD v0 20100105//EN" "tax-treatment-NSO.dtd">
<tp:taxon-treatment xmlns:tp="http://www.plazi.org/taxpub"><tp:treatment-meta><kwd-group><label>Taxon classification</label><kwd>
                <named-content content-type="kingdom">Animalia</named-content>
              </kwd><kwd>
                <named-content content-type="order">Araneae</named-content>
              </kwd><kwd>
                <named-content content-type="family">Zodariidae</named-content>
              </kwd></kwd-group><mixed-citation publication-type="journal"><person-group><name><surname>Wang</surname><given-names>Lu-Yu</given-names></name><name><surname>Mu</surname><given-names>Yan-Nan</given-names></name><name><surname>Lu</surname><given-names>Feng</given-names></name><name><surname>Xu</surname><given-names>Yong-Qiang</given-names></name><name><surname>Zhang</surname><given-names>Zhi-Sheng</given-names></name></person-group><article-title>﻿Ant-eating spiders from Xizang, China (<tp:taxon-name><tp:taxon-name-part taxon-name-part-type="order">Araneae</tp:taxon-name-part></tp:taxon-name>, <tp:taxon-name><tp:taxon-name-part taxon-name-part-type="family">Zodariidae</tp:taxon-name-part></tp:taxon-name>)</article-title><source>Zookeys</source><day>08</day><month>05</month><year>2024</year><volume>1200</volume><fpage>183</fpage><lpage>198</lpage><pub-id pub-id-type="doi">10.3897/zookeys.1200.120528</pub-id></mixed-citation></tp:treatment-meta><tp:nomenclature><label>﻿</label><tp:taxon-name>
              <object-id xmlns:xlink="http://www.w3.org/1999/xlink" content-type="arpha" xlink:type="simple">B49FF826-98DB-5AA0-AA4E-2A71A53C7BA7</object-id>
              <tp:taxon-name-part taxon-name-part-type="genus" reg="Asceua">Asceua</tp:taxon-name-part>
              <tp:taxon-name-part taxon-name-part-type="species" reg="dawai">dawai</tp:taxon-name-part>
              <object-id xmlns:xlink="http://www.w3.org/1999/xlink" content-type="zoobank" xlink:type="simple">https://zoobank.org/69EA2F00-81BC-4E50-A0B4-7361B2708603</object-id>
            </tp:taxon-name><tp:taxon-status xmlns:xlink="http://www.w3.org/1999/xlink" xlink:type="simple">sp. nov.</tp:taxon-status><xref ref-type="fig" rid="F2">Figs 2</xref><xref ref-type="fig" rid="F3">, 3B, C Chinesse name: 达娃阿斯蛛</xref></tp:nomenclature><tp:treatment-sec sec-type="type material" id="SECID0EFPAC"><title>Type material.</title><p><bold><italic>Holotype</italic></bold>: China • ♂; Xizang, Mеdog County, Medog Town, Yarang Village; <named-content xmlns:xlink="http://www.w3.org/1999/xlink" content-type="dwc:verbatimCoordinates" xlink:type="simple"><named-content content-type="geo-json" specific-use="{&#34;type&#34;:&#34;Point&#34;,&#34;coordinates&#34;:[95.280278,29.295833]}" id="NCID0ETPAC" xlink:type="simple">29°17′45″N, 95°16′49″E</named-content></named-content>; elev. 761 m; 19 December 2023; L. Wang, F. Lu &amp; Y. Mu leg.; SWUCT-ZOD-02-01.</p><p><bold><italic>Paratypes</italic></bold>: China – Xizang, Mеdog County • 1 ♀; Beibeng Township; <named-content xmlns:xlink="http://www.w3.org/1999/xlink" content-type="dwc:verbatimCoordinates" xlink:type="simple"><named-content content-type="geo-json" specific-use="{&#34;type&#34;:&#34;Point&#34;,&#34;coordinates&#34;:[95.177778,29.239444]}" id="NCID0EDAAE" xlink:type="simple">29°14′22″N, 95°10′40″E</named-content></named-content>; elev. 894 m; 28 June 2018; L. Wang, Z. Wu &amp; Y. Mu leg.; SWUCT-ZOD-02-02 • 1 ♂; Madi Village; <named-content xmlns:xlink="http://www.w3.org/1999/xlink" content-type="dwc:verbatimCoordinates" xlink:type="simple"><named-content content-type="geo-json" specific-use="{&#34;type&#34;:&#34;Point&#34;,&#34;coordinates&#34;:[95.382778,29.395000]}" id="NCID0ELAAE" xlink:type="simple">29°23′42″N, 95°22′58″E</named-content></named-content>; elev. 966 m; 28 June 2018; L. Wang, Z. Wu &amp; Y. Mu leg.; SWUCT-ZOD-02-03 • 3 ♀♀; Medog Town, Yarang Village; <named-content xmlns:xlink="http://www.w3.org/1999/xlink" content-type="dwc:verbatimCoordinates" xlink:type="simple"><named-content content-type="geo-json" specific-use="{&#34;type&#34;:&#34;Point&#34;,&#34;coordinates&#34;:[95.280278,29.295833]}" id="NCID0ETAAE" xlink:type="simple">29°17′45″N, 95°16′49″E</named-content></named-content>; elev. 761 m; 22 May 2019; L. Wang, P. Liu, T. Yuan &amp; H. Wang leg.; SWUCT-ZOD-02-04 to SWUCT-ZOD-02-04-06 • 9 ♀♀; Medog Town, Yarang Village; <named-content xmlns:xlink="http://www.w3.org/1999/xlink" content-type="dwc:verbatimCoordinates" xlink:type="simple"><named-content content-type="geo-json" specific-use="{&#34;type&#34;:&#34;Point&#34;,&#34;coordinates&#34;:[95.280278,29.295833]}" id="NCID0E2AAE" xlink:type="simple">29°17′45″N, 95°16′49″E</named-content></named-content>; elev. 761 m; 30 May 2022; L. Wang, B. Tan &amp; T. Ren leg.; SWUCT-ZOD-02-07 to SWUCT-ZOD-02-15</p></tp:treatment-sec><tp:treatment-sec sec-type="etymology" id="SECID0EABAE"><title>Etymology.</title><p>The specific name is a patronym in honor of Mr Dawa from the Tibet Plateau Institute of Biology in Lhasa, Xizang.</p></tp:treatment-sec><tp:treatment-sec sec-type="diagnosis" id="SECID0EFBAE"><title>Diagnosis.</title><p>This new species resembles <italic><tp:taxon-name><tp:taxon-name-part taxon-name-part-type="genus" reg="Asceua">Asceua</tp:taxon-name-part><tp:taxon-name-part taxon-name-part-type="species" reg="thrippalurensis">thrippalurensis</tp:taxon-name-part></tp:taxon-name></italic> Sankaran, 2023 (<xref ref-type="bibr" rid="B7">Sankaran 2023</xref>: 389, figs 7A–J, 8A–J, 9A–F, 10A–F), but it differs from the latter by the short embolus that is not folded at its tip (vs long embolus folded at tip), bifurcate tip of retrolateral tibial apophysis (vs tip not bifurcate), epigynal plate with a pocket and two copulatory openings (vs without pocket and one copulatory opening), and copulatory ducts short (vs copulatory ducts long) (Fig. <xref ref-type="fig" rid="F2">2</xref>).</p><fig id="F2" position="float" orientation="portrait"><object-id xmlns:xlink="http://www.w3.org/1999/xlink" content-type="doi" xlink:type="simple">10.3897/zookeys.1200.120528.figure2</object-id><object-id xmlns:xlink="http://www.w3.org/1999/xlink" content-type="arpha" xlink:type="simple">1BD6EB6A-D12B-55E6-A33A-FD87AD42AF15</object-id><label>Figure 2.</label><caption><p><italic><tp:taxon-name><tp:taxon-name-part taxon-name-part-type="genus" reg="Asceua">Asceua</tp:taxon-name-part><tp:taxon-name-part taxon-name-part-type="species" reg="dawai">dawai</tp:taxon-name-part></tp:taxon-name></italic> sp. nov. <bold>A–C</bold> holotype male <bold>D, E</bold> paratype female <bold>A</bold> male left palp, prolateral view <bold>B</bold> same, ventral view <bold>C</bold> same, retrolateral view <bold>D</bold> epigyne, ventral view <bold>E</bold> same, dorsal view. Abbreviations: C = conductor; CD = copulatory duct; CO = copulatory opening; E = embolus; EB = embolic base; FD = fertilization duct; RTA = retrolateral tibial apophysis; S = spermatheca; SD = sperm duct; TA = tegular apophysis; VTA = ventral tibial apophysis.</p></caption><graphic xmlns:xlink="http://www.w3.org/1999/xlink" xlink:href="zookeys-1200-183_article-120528__-g002.jpg" position="float" orientation="portrait" xlink:type="simple" id="oo_1043816.jpg"><uri content-type="original_file" xlink:type="simple">https://binary.pensoft.net/fig/1043816</uri></graphic></fig></tp:treatment-sec><tp:treatment-sec sec-type="description" id="SECID0EEDAE"><title>Description.</title><p><bold>Male</bold> holotype (Fig. <xref ref-type="fig" rid="F3">3B</xref>) total length 3.23. Prosoma 1.44 long, 1.04 wide; Opisthosoma 1.56 long, 1.07 wide. Eye sizes and interdistances: <abbrev xmlns:xlink="http://www.w3.org/1999/xlink" xlink:title="anterior median eye" id="ABBRID0EQDAE" xlink:type="simple">AME</abbrev> 0.06, <abbrev xmlns:xlink="http://www.w3.org/1999/xlink" xlink:title="anterior lateral eye" id="ABBRID0EUDAE" xlink:type="simple">ALE</abbrev> 0.06, <abbrev xmlns:xlink="http://www.w3.org/1999/xlink" xlink:title="posterior median eye" id="ABBRID0EYDAE" xlink:type="simple">PME</abbrev> 0.07, <abbrev xmlns:xlink="http://www.w3.org/1999/xlink" xlink:title="posterior lateral eye" id="ABBRID0E3DAE" xlink:type="simple">PLE</abbrev> 0.10; <abbrev xmlns:xlink="http://www.w3.org/1999/xlink" xlink:title="anterior median eye" id="ABBRID0EAEAE" xlink:type="simple">AME</abbrev>–<abbrev xmlns:xlink="http://www.w3.org/1999/xlink" xlink:title="anterior median eye" id="ABBRID0EEEAE" xlink:type="simple">AME</abbrev> 0.06, <abbrev xmlns:xlink="http://www.w3.org/1999/xlink" xlink:title="anterior median eye" id="ABBRID0EIEAE" xlink:type="simple">AME</abbrev>–<abbrev xmlns:xlink="http://www.w3.org/1999/xlink" xlink:title="anterior lateral eye" id="ABBRID0EMEAE" xlink:type="simple">ALE</abbrev> 0.03, <abbrev xmlns:xlink="http://www.w3.org/1999/xlink" xlink:title="posterior median eye" id="ABBRID0EQEAE" xlink:type="simple">PME</abbrev>–<abbrev xmlns:xlink="http://www.w3.org/1999/xlink" xlink:title="posterior median eye" id="ABBRID0EUEAE" xlink:type="simple">PME</abbrev> 0.09, <abbrev xmlns:xlink="http://www.w3.org/1999/xlink" xlink:title="posterior median eye" id="ABBRID0EYEAE" xlink:type="simple">PME</abbrev>–<abbrev xmlns:xlink="http://www.w3.org/1999/xlink" xlink:title="posterior lateral eye" id="ABBRID0E3EAE" xlink:type="simple">PLE</abbrev> 0.10, <abbrev xmlns:xlink="http://www.w3.org/1999/xlink" xlink:title="anterior lateral eye" id="ABBRID0EAFAE" xlink:type="simple">ALE</abbrev>–<abbrev xmlns:xlink="http://www.w3.org/1999/xlink" xlink:title="posterior lateral eye" id="ABBRID0EEFAE" xlink:type="simple">PLE</abbrev> 0.04. <abbrev xmlns:xlink="http://www.w3.org/1999/xlink" xlink:title="median ocular area" id="ABBRID0EIFAE" xlink:type="simple">MOA</abbrev> 0.27 long, anterior width 0.19, posterior width 0.25. Clypeus height 0.37. Chelicerae with 2 promarginal and 1 retromarginal tooth. Leg measurements: I 4.59 (1.21, 1.46, 1.20, 0.72); II 3.85 (1.04, 1.18, 1.03, 0.60); III 3.86 (1.10, 1.15, 1.03, 0.58); IV 4.71 (1.24, 1.54, 1.38, 0.55). Leg formula: 4132. Carapace shiny, brown, lateral margins dark brown, tegument smooth, median part with a wide V-shaped black patch in front of black fovea. Radial grooves indistinct. Opisthosoma oval, covered with short black hairs, with a shiny and lanceolate dorsal scutum. Dorsum of opisthosoma black, anterior with U-shaped white patches, followed by one transversal median band. Spinnerets brown, ringed with black.</p><fig id="F3" position="float" orientation="portrait"><object-id xmlns:xlink="http://www.w3.org/1999/xlink" content-type="doi" xlink:type="simple">10.3897/zookeys.1200.120528.figure3</object-id><object-id xmlns:xlink="http://www.w3.org/1999/xlink" content-type="arpha" xlink:type="simple">E262AC84-215A-5061-BC90-F34002A92433</object-id><label>Figure 3.</label><caption><p><italic><tp:taxon-name><tp:taxon-name-part taxon-name-part-type="genus" reg="Asceua">Asceua</tp:taxon-name-part></tp:taxon-name></italic> spp., habitus, dorsal view <bold>A</bold><italic><tp:taxon-name><tp:taxon-name-part taxon-name-part-type="genus" reg="Asceua">Asceua</tp:taxon-name-part><tp:taxon-name-part taxon-name-part-type="species" reg="chayu">chayu</tp:taxon-name-part></tp:taxon-name></italic> sp. nov., female holotype <bold>B</bold><italic><tp:taxon-name><tp:taxon-name-part taxon-name-part-type="genus" reg="Asceua">Asceua</tp:taxon-name-part><tp:taxon-name-part taxon-name-part-type="species" reg="dawai">dawai</tp:taxon-name-part></tp:taxon-name></italic> sp. nov., male holotype <bold>C</bold><italic><tp:taxon-name><tp:taxon-name-part taxon-name-part-type="genus" reg="Asceua">Asceua</tp:taxon-name-part><tp:taxon-name-part taxon-name-part-type="species" reg="dawai">dawai</tp:taxon-name-part></tp:taxon-name></italic> sp. nov., female paratype.</p></caption><graphic xmlns:xlink="http://www.w3.org/1999/xlink" xlink:href="zookeys-1200-183_article-120528__-g003.jpg" position="float" orientation="portrait" xlink:type="simple" id="oo_1043819.jpg"><uri content-type="original_file" xlink:type="simple">https://binary.pensoft.net/fig/1043819</uri></graphic></fig><p><bold><italic>Palp</italic></bold> (Fig. <xref ref-type="fig" rid="F2">2A–C</xref>). Tibia with strong ventral and dorsal apophyses, retrolateral tibial apophysis with curved and bifurcate tip. Tegular apophysis wide and strong, retrolaterally with coracoid extension. Embolus tapering from base to tip. Cymbium with terminal spine and with pro- and retrolateral folds not reaching tip.</p><p><bold>Female</bold> (Fig. <xref ref-type="fig" rid="F3">3C</xref>) total length 3.50. Prosoma 1.69 long, 1.21 wide; opisthosoma 1.84 long, 1.35 wide. Eye sizes and interdistances: <abbrev xmlns:xlink="http://www.w3.org/1999/xlink" xlink:title="anterior median eye" id="ABBRID0E1HAE" xlink:type="simple">AME</abbrev> 0.09, <abbrev xmlns:xlink="http://www.w3.org/1999/xlink" xlink:title="anterior lateral eye" id="ABBRID0E5HAE" xlink:type="simple">ALE</abbrev> 0.08, <abbrev xmlns:xlink="http://www.w3.org/1999/xlink" xlink:title="posterior median eye" id="ABBRID0ECIAE" xlink:type="simple">PME</abbrev> 0.08, <abbrev xmlns:xlink="http://www.w3.org/1999/xlink" xlink:title="posterior lateral eye" id="ABBRID0EGIAE" xlink:type="simple">PLE</abbrev>, 0.11; <abbrev xmlns:xlink="http://www.w3.org/1999/xlink" xlink:title="anterior median eye" id="ABBRID0EKIAE" xlink:type="simple">AME</abbrev>–<abbrev xmlns:xlink="http://www.w3.org/1999/xlink" xlink:title="anterior median eye" id="ABBRID0EOIAE" xlink:type="simple">AME</abbrev> 0.05, <abbrev xmlns:xlink="http://www.w3.org/1999/xlink" xlink:title="anterior median eye" id="ABBRID0ESIAE" xlink:type="simple">AME</abbrev>–<abbrev xmlns:xlink="http://www.w3.org/1999/xlink" xlink:title="anterior lateral eye" id="ABBRID0EWIAE" xlink:type="simple">ALE</abbrev> 0.05, <abbrev xmlns:xlink="http://www.w3.org/1999/xlink" xlink:title="posterior median eye" id="ABBRID0E1IAE" xlink:type="simple">PME</abbrev>–<abbrev xmlns:xlink="http://www.w3.org/1999/xlink" xlink:title="posterior median eye" id="ABBRID0E5IAE" xlink:type="simple">PME</abbrev> 0.09, <abbrev xmlns:xlink="http://www.w3.org/1999/xlink" xlink:title="posterior median eye" id="ABBRID0ECJAE" xlink:type="simple">PME</abbrev>–<abbrev xmlns:xlink="http://www.w3.org/1999/xlink" xlink:title="posterior lateral eye" id="ABBRID0EGJAE" xlink:type="simple">PLE</abbrev> 0.12, <abbrev xmlns:xlink="http://www.w3.org/1999/xlink" xlink:title="anterior lateral eye" id="ABBRID0EKJAE" xlink:type="simple">ALE</abbrev>–<abbrev xmlns:xlink="http://www.w3.org/1999/xlink" xlink:title="posterior lateral eye" id="ABBRID0EOJAE" xlink:type="simple">PLE</abbrev> 0.06. <abbrev xmlns:xlink="http://www.w3.org/1999/xlink" xlink:title="median ocular area" id="ABBRID0ESJAE" xlink:type="simple">MOA</abbrev> 0.29 long, anterior width 0.23, posterior width 0.28. Clypeus height 0.50. Leg measurements: I 4.52 (1.21, 1.46, 1.17, 0.68); II 3.81 (1.06, 1.17, 0.99, 0.59); III 4.01 (1.05, 1.23, 1.13, 0.60); IV 5.19 (1.31, 1.55, 1.62, 0.71). Leg formula: 4132. Opisthosoma oval, black, anterior with white U-shaped patches, followed by two transversal median bands. Spinnerets brown. Other characters same as in male, except carapace deep brown.</p><p><bold><italic>Epigyne</italic></bold> (Fig. <xref ref-type="fig" rid="F2">2D–E</xref>). Epigyne with a small epigynal pocket centrally, copulatory openings large, in anterior part of epigyne. Copulatory ducts short and thick, visible in ventral view. Spermathecae oval, close to each other, situated posteriorly.</p></tp:treatment-sec><tp:treatment-sec sec-type="distribution" id="SECID0EBKAE"><title>Distribution.</title><p>Known only from the type locality, Xizang, China.</p></tp:treatment-sec><ref-list><ref id="B7"><mixed-citation xmlns:xlink="http://www.w3.org/1999/xlink" xlink:type="simple"><person-group><name name-style="western"><surname>Sankaran</surname><given-names>PM</given-names></name></person-group> (<year>2023</year>) <article-title>Taxonomic notes on the ant-eating spider genera <italic><tp:taxon-name><tp:taxon-name-part taxon-name-part-type="genus">Asceua</tp:taxon-name-part></tp:taxon-name></italic> Thorell, 1887 and <italic><tp:taxon-name><tp:taxon-name-part taxon-name-part-type="genus">Cydrela</tp:taxon-name-part></tp:taxon-name></italic> Thorell, 1873 from India, with comment on Indian species of <italic><tp:taxon-name><tp:taxon-name-part taxon-name-part-type="genus">Euryeidon</tp:taxon-name-part></tp:taxon-name></italic> Dankittipakul &amp; Jocqué, 2004 (<tp:taxon-name><tp:taxon-name-part taxon-name-part-type="order">Araneae</tp:taxon-name-part></tp:taxon-name>: <tp:taxon-name><tp:taxon-name-part taxon-name-part-type="family">Zodariidae</tp:taxon-name-part></tp:taxon-name>).</article-title><source>Zootaxa</source><volume>5296</volume>(<issue>3</issue>): <fpage>381</fpage>–<lpage>405</lpage>. <ext-link xlink:href="10.11646/zootaxa.5296.3.4" ext-link-type="doi" xlink:type="simple">https://doi.org/10.11646/zootaxa.5296.3.4</ext-link></mixed-citation></ref></ref-list></tp:taxon-treatment>
