# Supplementary material for: ﻿Ant-eating spiders from Xizang, China (Araneae, Zodariidae)
Source: Zookeys. 2024 May 8;1200:183–98. doi: 10.3897/zookeys.1200.120528 (PMC11096724; doi:10.3897/zookeys.1200.120528)
Supplement: XML Treatment for Cydrela linzhiensis [file zookeys.1200.120528-treatment3.xml]

<!DOCTYPE tp:taxon-treatment
  PUBLIC "-//TaxonX//DTD Taxonomic Treatment Publishing DTD v0 20100105//EN" "tax-treatment-NSO.dtd">
<tp:taxon-treatment xmlns:tp="http://www.plazi.org/taxpub"><tp:treatment-meta><kwd-group><label>Taxon classification</label><kwd>
                <named-content content-type="kingdom">Animalia</named-content>
              </kwd><kwd>
                <named-content content-type="order">Araneae</named-content>
              </kwd><kwd>
                <named-content content-type="family">Zodariidae</named-content>
              </kwd></kwd-group><mixed-citation publication-type="journal"><person-group><name><surname>Wang</surname><given-names>Lu-Yu</given-names></name><name><surname>Mu</surname><given-names>Yan-Nan</given-names></name><name><surname>Lu</surname><given-names>Feng</given-names></name><name><surname>Xu</surname><given-names>Yong-Qiang</given-names></name><name><surname>Zhang</surname><given-names>Zhi-Sheng</given-names></name></person-group><article-title>﻿Ant-eating spiders from Xizang, China (<tp:taxon-name><tp:taxon-name-part taxon-name-part-type="order">Araneae</tp:taxon-name-part></tp:taxon-name>, <tp:taxon-name><tp:taxon-name-part taxon-name-part-type="family">Zodariidae</tp:taxon-name-part></tp:taxon-name>)</article-title><source>Zookeys</source><day>08</day><month>05</month><year>2024</year><volume>1200</volume><fpage>183</fpage><lpage>198</lpage><pub-id pub-id-type="doi">10.3897/zookeys.1200.120528</pub-id></mixed-citation></tp:treatment-meta><tp:nomenclature><label>﻿</label><tp:taxon-name>
              <object-id xmlns:xlink="http://www.w3.org/1999/xlink" content-type="arpha" xlink:type="simple">5AA257BB-EE48-5E0A-B53A-9A47C81B13D6</object-id>
              <tp:taxon-name-part taxon-name-part-type="genus" reg="Cydrela">Cydrela</tp:taxon-name-part>
              <tp:taxon-name-part taxon-name-part-type="species" reg="linzhiensis">linzhiensis</tp:taxon-name-part>
            </tp:taxon-name><tp:taxon-authority>(Hu, 2001)</tp:taxon-authority><xref ref-type="fig" rid="F4">Fig. 4 Chinesse name: 林芝斯逃蛛</xref><tp:nomenclature-citation-list><tp:nomenclature-citation><tp:taxon-name>
                  <tp:taxon-name-part taxon-name-part-type="genus" reg="Storena">Storena</tp:taxon-name-part>
                  <tp:taxon-name-part taxon-name-part-type="species" reg="linzhiensis">linzhiensis</tp:taxon-name-part>
                </tp:taxon-name><comment>Hu, 2001: 92, figs 14.1–6 (♂).</comment></tp:nomenclature-citation><tp:nomenclature-citation><tp:taxon-name>
                  <tp:taxon-name-part taxon-name-part-type="genus" reg="Cydrela">Cydrela</tp:taxon-name-part>
                  <tp:taxon-name-part taxon-name-part-type="species" reg="linzhiensis">linzhiensis</tp:taxon-name-part>
                </tp:taxon-name><comment>: Dankittipakul and Jocqué 2006: 100.</comment></tp:nomenclature-citation></tp:nomenclature-citation-list></tp:nomenclature><tp:treatment-sec sec-type="material" id="SECID0EVMAE"><title>Material examined.</title><p>China – Xizang • 1 ♀; Nyingchi City, Bowo County, Tongmai Town, near Tongmai Bridge; <named-content xmlns:xlink="http://www.w3.org/1999/xlink" content-type="dwc:verbatimCoordinates" xlink:type="simple"><named-content content-type="geo-json" specific-use="{&#34;type&#34;:&#34;Point&#34;,&#34;coordinates&#34;:[95.070278,30.094722]}" id="NCID0E5MAE" xlink:type="simple">30°05′41″N, 95°04′13″E</named-content></named-content>; elev. 2073 m; 1 July 2018; L. Wang, Z. Wu &amp; Y. Mu leg.; <abbrev xmlns:xlink="http://www.w3.org/1999/xlink" xlink:title="School of Life Sciences, Southwest University, Chongqing, China" id="ABBRID0EDNAE" xlink:type="simple">SWUC</abbrev>-ZCL-01 • 1 ♂; near Tongmai Bridge; L. Wang, P. Liu, T. Yuan &amp; H. Wang leg.; <abbrev xmlns:xlink="http://www.w3.org/1999/xlink" xlink:title="School of Life Sciences, Southwest University, Chongqing, China" id="ABBRID0EHNAE" xlink:type="simple">SWUC</abbrev>-ZCL-02.</p></tp:treatment-sec><tp:treatment-sec sec-type="diagnosis" id="SECID0ELNAE"><title>Diagnosis.</title><p>This species can be easily separated from other <italic><tp:taxon-name><tp:taxon-name-part taxon-name-part-type="genus" reg="Cydrela">Cydrela</tp:taxon-name-part></tp:taxon-name></italic> species by the long retrolateral tibial apophysis of the male palp and large, globular spermathecae of the epigyne.</p></tp:treatment-sec><tp:treatment-sec sec-type="description" id="SECID0EYNAE"><title>Description.</title><p><bold>Male</bold> (Fig. <xref ref-type="fig" rid="F4">4A</xref>) total length 4.90. Prosoma 2.74 long, 1.72 wide; Opisthosoma 2.11 long, 1.70 wide. Eye sizes and interdistances: <abbrev xmlns:xlink="http://www.w3.org/1999/xlink" xlink:title="anterior median eye" id="ABBRID0EEOAE" xlink:type="simple">AME</abbrev> 0.06, <abbrev xmlns:xlink="http://www.w3.org/1999/xlink" xlink:title="anterior lateral eye" id="ABBRID0EIOAE" xlink:type="simple">ALE</abbrev> 0.09, <abbrev xmlns:xlink="http://www.w3.org/1999/xlink" xlink:title="posterior median eye" id="ABBRID0EMOAE" xlink:type="simple">PME</abbrev> 0.09, <abbrev xmlns:xlink="http://www.w3.org/1999/xlink" xlink:title="posterior lateral eye" id="ABBRID0EQOAE" xlink:type="simple">PLE</abbrev> 0.11; <abbrev xmlns:xlink="http://www.w3.org/1999/xlink" xlink:title="anterior median eye" id="ABBRID0EUOAE" xlink:type="simple">AME</abbrev>–<abbrev xmlns:xlink="http://www.w3.org/1999/xlink" xlink:title="anterior median eye" id="ABBRID0EYOAE" xlink:type="simple">AME</abbrev> 0.05, <abbrev xmlns:xlink="http://www.w3.org/1999/xlink" xlink:title="anterior median eye" id="ABBRID0E3OAE" xlink:type="simple">AME</abbrev>–<abbrev xmlns:xlink="http://www.w3.org/1999/xlink" xlink:title="anterior lateral eye" id="ABBRID0EAPAE" xlink:type="simple">ALE</abbrev> 0.04, <abbrev xmlns:xlink="http://www.w3.org/1999/xlink" xlink:title="posterior median eye" id="ABBRID0EEPAE" xlink:type="simple">PME</abbrev>–<abbrev xmlns:xlink="http://www.w3.org/1999/xlink" xlink:title="posterior median eye" id="ABBRID0EIPAE" xlink:type="simple">PME</abbrev> 0.09, <abbrev xmlns:xlink="http://www.w3.org/1999/xlink" xlink:title="posterior median eye" id="ABBRID0EMPAE" xlink:type="simple">PME</abbrev>–<abbrev xmlns:xlink="http://www.w3.org/1999/xlink" xlink:title="posterior lateral eye" id="ABBRID0EQPAE" xlink:type="simple">PLE</abbrev> 0.18, <abbrev xmlns:xlink="http://www.w3.org/1999/xlink" xlink:title="anterior lateral eye" id="ABBRID0EUPAE" xlink:type="simple">ALE</abbrev>–<abbrev xmlns:xlink="http://www.w3.org/1999/xlink" xlink:title="posterior lateral eye" id="ABBRID0EYPAE" xlink:type="simple">PLE</abbrev> 0.24. <abbrev xmlns:xlink="http://www.w3.org/1999/xlink" xlink:title="median ocular area" id="ABBRID0E3PAE" xlink:type="simple">MOA</abbrev> 0.29 long, anterior width 0.17, posterior width 0.26. Clypeus height 0.48. Leg measurements: I 6.40 (1.82, 2.18, 1.36, 1.04); II 5.90 (1.64, 1.92, 1.31, 1.03); III 6.04 (1.64, 1.85, 1.73, 0.82); IV 8.31 (2.14, 2.33, 2.47, 1.37). Leg formula: 4132. Carapace brown. Fovea dark red. Radial grooves indistinct. Opisthosoma oval, black, with short hairs, dorsum with five pairs of bright spots, anteriormost one largest. Spinnerets yellow brown.</p><fig id="F4" position="float" orientation="portrait"><object-id xmlns:xlink="http://www.w3.org/1999/xlink" content-type="doi" xlink:type="simple">10.3897/zookeys.1200.120528.figure4</object-id><object-id xmlns:xlink="http://www.w3.org/1999/xlink" content-type="arpha" xlink:type="simple">3881E9E6-4722-55F5-AB01-5CDBD9A2E1F1</object-id><label>Figure 4.</label><caption><p><italic><tp:taxon-name><tp:taxon-name-part taxon-name-part-type="genus" reg="Cydrela">Cydrela</tp:taxon-name-part><tp:taxon-name-part taxon-name-part-type="species" reg="linzhiensis">linzhiensis</tp:taxon-name-part></tp:taxon-name></italic> (Hu, 2001) <bold>A</bold> male, dorsal view <bold>B</bold> female, dorsal view <bold>C</bold> epigyne, ventral view <bold>D</bold> same, dorsal view <bold>E</bold> male left palp, prolateral view <bold>F</bold> same, ventral view <bold>G</bold> same, retrolateral view. Abbreviations: C = conductor; CO = copulatory opening; E = embolus; FD = fertilization duct; H = hood; RTA = retrolateral tibial apophysis; S = spermatheca; SD = sperm duct.</p></caption><graphic xmlns:xlink="http://www.w3.org/1999/xlink" xlink:href="zookeys-1200-183_article-120528__-g004.jpg" position="float" orientation="portrait" xlink:type="simple" id="oo_1043820.jpg"><uri content-type="original_file" xlink:type="simple">https://binary.pensoft.net/fig/1043820</uri></graphic></fig><p><bold><italic>Palp</italic></bold> (Fig. <xref ref-type="fig" rid="F4">4E–G</xref>). Tibia as long as wide, protruded ventrally in lateral view, retrolateral tibial apophysis long, with wide base and triangular tip, two times longer than tibia. Cymbium with several spines on distal part. Bulb oval. Conductor membranous, posterior portion lightly sclerotized; anterior part forming a groove accommodating elongate embolus.</p><p><bold>Female</bold> (Fig. <xref ref-type="fig" rid="F4">4B</xref>) total length 6.95. Prosoma 3.42 long, 2.08 wide; opisthosoma 3.66 long, 2.63 wide. Eye sizes and interdistances: <abbrev xmlns:xlink="http://www.w3.org/1999/xlink" xlink:title="anterior median eye" id="ABBRID0EZRAE" xlink:type="simple">AME</abbrev> 0.08, <abbrev xmlns:xlink="http://www.w3.org/1999/xlink" xlink:title="anterior lateral eye" id="ABBRID0E4RAE" xlink:type="simple">ALE</abbrev> 0.11, <abbrev xmlns:xlink="http://www.w3.org/1999/xlink" xlink:title="posterior median eye" id="ABBRID0EBSAE" xlink:type="simple">PME</abbrev> 0.10, <abbrev xmlns:xlink="http://www.w3.org/1999/xlink" xlink:title="posterior lateral eye" id="ABBRID0EFSAE" xlink:type="simple">PLE</abbrev>, 0.11; <abbrev xmlns:xlink="http://www.w3.org/1999/xlink" xlink:title="anterior median eye" id="ABBRID0EJSAE" xlink:type="simple">AME</abbrev>–<abbrev xmlns:xlink="http://www.w3.org/1999/xlink" xlink:title="anterior median eye" id="ABBRID0ENSAE" xlink:type="simple">AME</abbrev> 0.06, <abbrev xmlns:xlink="http://www.w3.org/1999/xlink" xlink:title="anterior median eye" id="ABBRID0ERSAE" xlink:type="simple">AME</abbrev>–<abbrev xmlns:xlink="http://www.w3.org/1999/xlink" xlink:title="anterior lateral eye" id="ABBRID0EVSAE" xlink:type="simple">ALE</abbrev> 0.05, <abbrev xmlns:xlink="http://www.w3.org/1999/xlink" xlink:title="posterior median eye" id="ABBRID0EZSAE" xlink:type="simple">PME</abbrev>–<abbrev xmlns:xlink="http://www.w3.org/1999/xlink" xlink:title="posterior median eye" id="ABBRID0E4SAE" xlink:type="simple">PME</abbrev> 0.11, <abbrev xmlns:xlink="http://www.w3.org/1999/xlink" xlink:title="posterior median eye" id="ABBRID0EBTAE" xlink:type="simple">PME</abbrev>–<abbrev xmlns:xlink="http://www.w3.org/1999/xlink" xlink:title="posterior lateral eye" id="ABBRID0EFTAE" xlink:type="simple">PLE</abbrev> 0.28, <abbrev xmlns:xlink="http://www.w3.org/1999/xlink" xlink:title="anterior lateral eye" id="ABBRID0EJTAE" xlink:type="simple">ALE</abbrev>–<abbrev xmlns:xlink="http://www.w3.org/1999/xlink" xlink:title="posterior lateral eye" id="ABBRID0ENTAE" xlink:type="simple">PLE</abbrev> 0.38. <abbrev xmlns:xlink="http://www.w3.org/1999/xlink" xlink:title="median ocular area" id="ABBRID0ERTAE" xlink:type="simple">MOA</abbrev> 0.39 long, anterior width 0.21, posterior width 0.32. Clypeus height 0.47. Leg measurements: I 6.05 (1.81, 2.24, 1.14, 0.86); II 5.28 (1.61, 1.79, 1.05, 0.83); III 5.86 (1.70, 1.87, 1.34, 0.95); IV 8.04 (2.14, 2.51, 2.07, 1.32). Leg formula: 4132. Carapace deep yellow, opisthosoma gray, other characters same as male.</p><p><bold><italic>Epigyne</italic></bold> (Fig. <xref ref-type="fig" rid="F4">4C, D</xref>). Epigynal plate with small hood, wider than long. Copulatory opening conspicuous, posteriorly situated. Copulatory ducts short. Spermathecae large, globular.</p></tp:treatment-sec><tp:treatment-sec sec-type="distribution" id="SECID0EAUAE"><title>Distribution.</title><p>China (Nyingchi, Xizang).</p></tp:treatment-sec></tp:taxon-treatment>
