# Supplementary material for: ﻿Ant-eating spiders from Xizang, China (Araneae, Zodariidae)
Source: Zookeys. 2024 May 8;1200:183–98. doi: 10.3897/zookeys.1200.120528 (PMC11096724; doi:10.3897/zookeys.1200.120528)
Supplement: XML Treatment for Mallinella migu [file zookeys.1200.120528-treatment4.xml]

<!DOCTYPE tp:taxon-treatment
  PUBLIC "-//TaxonX//DTD Taxonomic Treatment Publishing DTD v0 20100105//EN" "tax-treatment-NSO.dtd">
<tp:taxon-treatment xmlns:tp="http://www.plazi.org/taxpub"><tp:treatment-meta><kwd-group><label>Taxon classification</label><kwd>
                <named-content content-type="kingdom">Animalia</named-content>
              </kwd><kwd>
                <named-content content-type="order">Araneae</named-content>
              </kwd><kwd>
                <named-content content-type="family">Zodariidae</named-content>
              </kwd></kwd-group><mixed-citation publication-type="journal"><person-group><name><surname>Wang</surname><given-names>Lu-Yu</given-names></name><name><surname>Mu</surname><given-names>Yan-Nan</given-names></name><name><surname>Lu</surname><given-names>Feng</given-names></name><name><surname>Xu</surname><given-names>Yong-Qiang</given-names></name><name><surname>Zhang</surname><given-names>Zhi-Sheng</given-names></name></person-group><article-title>﻿Ant-eating spiders from Xizang, China (<tp:taxon-name><tp:taxon-name-part taxon-name-part-type="order">Araneae</tp:taxon-name-part></tp:taxon-name>, <tp:taxon-name><tp:taxon-name-part taxon-name-part-type="family">Zodariidae</tp:taxon-name-part></tp:taxon-name>)</article-title><source>Zookeys</source><day>08</day><month>05</month><year>2024</year><volume>1200</volume><fpage>183</fpage><lpage>198</lpage><pub-id pub-id-type="doi">10.3897/zookeys.1200.120528</pub-id></mixed-citation></tp:treatment-meta><tp:nomenclature><label>﻿</label><tp:taxon-name>
              <object-id xmlns:xlink="http://www.w3.org/1999/xlink" content-type="arpha" xlink:type="simple">75E068FE-D435-5F9A-B3CF-EB8B42AECED0</object-id>
              <tp:taxon-name-part taxon-name-part-type="genus" reg="Mallinella">Mallinella</tp:taxon-name-part>
              <tp:taxon-name-part taxon-name-part-type="species" reg="migu">migu</tp:taxon-name-part>
              <object-id xmlns:xlink="http://www.w3.org/1999/xlink" content-type="zoobank" xlink:type="simple">https://zoobank.org/3A85835E-B332-46D6-AC02-3C2F84F2EAF2</object-id>
            </tp:taxon-name><tp:taxon-status xmlns:xlink="http://www.w3.org/1999/xlink" xlink:type="simple">sp. nov.</tp:taxon-status><xref ref-type="fig" rid="F5">Figs 5</xref><xref ref-type="fig" rid="F10">, 10A Chinesse name: 米古马利蛛</xref></tp:nomenclature><tp:treatment-sec sec-type="type material" id="SECID0EKWAE"><title>Type material.</title><p><bold><italic>Holotype</italic></bold>: China • ♂; Xizang, Chayu County, Shangchayu Town, Migu; <named-content xmlns:xlink="http://www.w3.org/1999/xlink" content-type="dwc:verbatimCoordinates" xlink:type="simple"><named-content content-type="geo-json" specific-use="{&#34;type&#34;:&#34;Point&#34;,&#34;coordinates&#34;:[96.724444,28.777778]}" id="NCID0EYWAE" xlink:type="simple">28°46′40″N, 96°43′28″E</named-content></named-content>; elev. 1945 m; 27 May 2019; L. Wang, P. Liu, T. Yuan &amp; H. Wang leg.; SWUCT-ZOD-03-01.</p></tp:treatment-sec><tp:treatment-sec sec-type="etymology" id="SECID0E4WAE"><title>Etymology.</title><p>The specific name is derived from the type locality; it is a noun in apposition.</p></tp:treatment-sec><tp:treatment-sec sec-type="diagnosis" id="SECID0ECXAE"><title>Diagnosis.</title><p>This new species resembles <italic><tp:taxon-name><tp:taxon-name-part taxon-name-part-type="genus" reg="Mallinella">Mallinella</tp:taxon-name-part><tp:taxon-name-part taxon-name-part-type="species" reg="martensi">martensi</tp:taxon-name-part></tp:taxon-name></italic> (Ono, 1983) (<xref ref-type="bibr" rid="B6">Ono 1983</xref>: 212, figs 1–4), but it differs from the latter by the stronger and wider tegular apophysis with a narrow, deep notch at external rim in retrolateral view (vs thin tegular apophysis with a wide notch), conductor with a nearly rectangular apophysis at prolateral base (vs with cambered apophysis), embolic base with a distinct, blunt protuberance (vs without protuberance) (Fig. <xref ref-type="fig" rid="F5">5</xref>).</p><fig id="F5" position="float" orientation="portrait"><object-id xmlns:xlink="http://www.w3.org/1999/xlink" content-type="doi" xlink:type="simple">10.3897/zookeys.1200.120528.figure5</object-id><object-id xmlns:xlink="http://www.w3.org/1999/xlink" content-type="arpha" xlink:type="simple">75E211B2-BBD2-5B6E-B439-DDE85865E1DF</object-id><label>Figure 5.</label><caption><p><italic><tp:taxon-name><tp:taxon-name-part taxon-name-part-type="genus" reg="Mallinella">Mallinella</tp:taxon-name-part><tp:taxon-name-part taxon-name-part-type="species" reg="migu">migu</tp:taxon-name-part></tp:taxon-name></italic> sp. nov. holotype male <bold>A</bold> male right bulb (flipped horizontally), prolateral view <bold>B</bold> same, ventral view <bold>C</bold> same, retrolateral view <bold>D</bold> male left palp, prolateral view <bold>E</bold> same, ventral view <bold>F</bold> same, retrolateral view. Abbreviations: C = conductor; E = embolus; EB = embolic base; RTA = retrolateral tibial apophysis; TA = tegular apophysis.</p></caption><graphic xmlns:xlink="http://www.w3.org/1999/xlink" xlink:href="zookeys-1200-183_article-120528__-g005.jpg" position="float" orientation="portrait" xlink:type="simple" id="oo_1043821.jpg"><uri content-type="original_file" xlink:type="simple">https://binary.pensoft.net/fig/1043821</uri></graphic></fig></tp:treatment-sec><tp:treatment-sec sec-type="description" id="SECID0E6YAE"><title>Description.</title><p><bold>Male</bold> holotype (Fig. <xref ref-type="fig" rid="F10">10A</xref>) total length 9.57. Prosoma 4.81 long, 3.46 wide; Opisthosoma 4.35 long, 3.10 wide. Eye sizes and interdistances: <abbrev xmlns:xlink="http://www.w3.org/1999/xlink" xlink:title="anterior median eye" id="ABBRID0ELZAE" xlink:type="simple">AME</abbrev> 0.31, <abbrev xmlns:xlink="http://www.w3.org/1999/xlink" xlink:title="anterior lateral eye" id="ABBRID0EPZAE" xlink:type="simple">ALE</abbrev> 0.24, <abbrev xmlns:xlink="http://www.w3.org/1999/xlink" xlink:title="posterior median eye" id="ABBRID0ETZAE" xlink:type="simple">PME</abbrev> 0.25, <abbrev xmlns:xlink="http://www.w3.org/1999/xlink" xlink:title="posterior lateral eye" id="ABBRID0EXZAE" xlink:type="simple">PLE</abbrev> 0.26; <abbrev xmlns:xlink="http://www.w3.org/1999/xlink" xlink:title="anterior median eye" id="ABBRID0E2ZAE" xlink:type="simple">AME</abbrev>–<abbrev xmlns:xlink="http://www.w3.org/1999/xlink" xlink:title="anterior median eye" id="ABBRID0E6ZAE" xlink:type="simple">AME</abbrev> 0.12, <abbrev xmlns:xlink="http://www.w3.org/1999/xlink" xlink:title="anterior median eye" id="ABBRID0ED1AE" xlink:type="simple">AME</abbrev>–<abbrev xmlns:xlink="http://www.w3.org/1999/xlink" xlink:title="anterior lateral eye" id="ABBRID0EH1AE" xlink:type="simple">ALE</abbrev> 0.19, <abbrev xmlns:xlink="http://www.w3.org/1999/xlink" xlink:title="posterior median eye" id="ABBRID0EL1AE" xlink:type="simple">PME</abbrev>–<abbrev xmlns:xlink="http://www.w3.org/1999/xlink" xlink:title="posterior median eye" id="ABBRID0EP1AE" xlink:type="simple">PME</abbrev> 0.21, <abbrev xmlns:xlink="http://www.w3.org/1999/xlink" xlink:title="posterior median eye" id="ABBRID0ET1AE" xlink:type="simple">PME</abbrev>–<abbrev xmlns:xlink="http://www.w3.org/1999/xlink" xlink:title="posterior lateral eye" id="ABBRID0EX1AE" xlink:type="simple">PLE</abbrev> 0.36, <abbrev xmlns:xlink="http://www.w3.org/1999/xlink" xlink:title="anterior lateral eye" id="ABBRID0E21AE" xlink:type="simple">ALE</abbrev>–<abbrev xmlns:xlink="http://www.w3.org/1999/xlink" xlink:title="posterior lateral eye" id="ABBRID0E61AE" xlink:type="simple">PLE</abbrev> 0.08. <abbrev xmlns:xlink="http://www.w3.org/1999/xlink" xlink:title="median ocular area" id="ABBRID0ED2AE" xlink:type="simple">MOA</abbrev> 0.68 long, anterior width 0.63, posterior width 0.70. Clypeus height 1.26. Leg measurements: I 14.10 (3.62, 4.24, 3.53, 2.71); II 13.00 (3.40, 3.91, 3.23, 2.46); III 12.52 (3.17, 3.71, 3.55, 2.09); IV 16.09 (3.80, 4.66, 4.92, 2.71). Leg formula: 4123. Carapace and fovea black, slightly swollen. Legs yellow. Opisthosoma oval, longer than wide, dorsum with two pairs of white spots, followed by three transverse white bands. Dorsal scutum thin, reddish brown, about half as long as opisthosoma. Spinnerets pale yellow.</p><p><bold><italic>Palp</italic></bold> (Fig. <xref ref-type="fig" rid="F5">5</xref>). Tibia wider than long, with two apophyses, ventral tibial apophysis arc-shaped; retrolateral tibial apophysis digitiform, short, apically rounded, curved ventrally. Tegular apophysis wide, apico-prolateral process strongly curved, with thin, deep notch at external rim in retrolateral view. Embolus bifurcated at tip, lateral ramus shorter than mesal ramus, with blunt protuberance at base. Conductor sclerotized posteriorly; anterior part forming a groove accommodating embolus.</p><p><bold>Female.</bold> Unknown.</p></tp:treatment-sec><tp:treatment-sec sec-type="distribution" id="SECID0EW2AE"><title>Distribution.</title><p>Known only from the type locality, Xizang, China.</p></tp:treatment-sec><tp:treatment-sec><!--Section generated to contain objects referenced in tp:taxon-treatment.--><fig id="F10" position="float" orientation="portrait"><object-id xmlns:xlink="http://www.w3.org/1999/xlink" content-type="doi" xlink:type="simple">10.3897/zookeys.1200.120528.figure10</object-id><object-id xmlns:xlink="http://www.w3.org/1999/xlink" content-type="arpha" xlink:type="simple">5475694B-3AE7-562B-B73F-E562847596BC</object-id><label>Figure 10.</label><caption><p><italic><tp:taxon-name><tp:taxon-name-part taxon-name-part-type="genus" reg="Mallinella">Mallinella</tp:taxon-name-part></tp:taxon-name></italic> spp. habitus, dorsal view <bold>A</bold><italic><tp:taxon-name><tp:taxon-name-part taxon-name-part-type="genus" reg="Mallinella">Mallinella</tp:taxon-name-part><tp:taxon-name-part taxon-name-part-type="species" reg="migu">migu</tp:taxon-name-part></tp:taxon-name></italic> sp. nov., male holotype <bold>B</bold><italic><tp:taxon-name><tp:taxon-name-part taxon-name-part-type="genus" reg="Mallinella">Mallinella</tp:taxon-name-part><tp:taxon-name-part taxon-name-part-type="species" reg="mеdog">mеdog</tp:taxon-name-part></tp:taxon-name></italic> sp. nov., male holotype <bold>C</bold><italic><tp:taxon-name><tp:taxon-name-part taxon-name-part-type="genus" reg="Mallinella">Mallinella</tp:taxon-name-part><tp:taxon-name-part taxon-name-part-type="species" reg="mеdog">mеdog</tp:taxon-name-part></tp:taxon-name></italic> sp. nov., female paratype <bold>D</bold><italic><tp:taxon-name><tp:taxon-name-part taxon-name-part-type="genus" reg="Mallinella">Mallinella</tp:taxon-name-part><tp:taxon-name-part taxon-name-part-type="species" reg="yadong">yadong</tp:taxon-name-part></tp:taxon-name></italic> sp. nov., male holotype <bold>E</bold><italic><tp:taxon-name><tp:taxon-name-part taxon-name-part-type="genus" reg="Mallinella">Mallinella</tp:taxon-name-part><tp:taxon-name-part taxon-name-part-type="species" reg="yadong">yadong</tp:taxon-name-part></tp:taxon-name></italic> sp. nov., female paratype.</p></caption><graphic xmlns:xlink="http://www.w3.org/1999/xlink" xlink:href="zookeys-1200-183_article-120528__-g010.jpg" position="float" orientation="portrait" xlink:type="simple" id="oo_1043827.jpg"><uri content-type="original_file" xlink:type="simple">https://binary.pensoft.net/fig/1043827</uri></graphic></fig></tp:treatment-sec><ref-list><ref id="B6"><mixed-citation xmlns:xlink="http://www.w3.org/1999/xlink" xlink:type="simple"><person-group><name name-style="western"><surname>Ono</surname><given-names>H</given-names></name></person-group> (<year>1983</year>) <article-title><tp:taxon-name><tp:taxon-name-part taxon-name-part-type="family">Zodariidae</tp:taxon-name-part></tp:taxon-name> aus dem Nepal-Himalaya. I. Neue Arten der Gattung <italic><tp:taxon-name><tp:taxon-name-part taxon-name-part-type="genus">Storena</tp:taxon-name-part></tp:taxon-name></italic> Walckenaer 1805 (<tp:taxon-name><tp:taxon-name-part taxon-name-part-type="class">Arachnida</tp:taxon-name-part></tp:taxon-name>: <tp:taxon-name><tp:taxon-name-part taxon-name-part-type="order">Araneae</tp:taxon-name-part></tp:taxon-name>).</article-title><source>Senckenbergiana Biologica</source><volume>63</volume>: <fpage>211</fpage>–<lpage>217</lpage>.</mixed-citation></ref></ref-list></tp:taxon-treatment>
