# Supplementary material for: ﻿Ant-eating spiders from Xizang, China (Araneae, Zodariidae)
Source: Zookeys. 2024 May 8;1200:183–98. doi: 10.3897/zookeys.1200.120528 (PMC11096724; doi:10.3897/zookeys.1200.120528)
Supplement: XML Treatment for Mallinella mеdog [file zookeys.1200.120528-treatment5.xml]

<!DOCTYPE tp:taxon-treatment
  PUBLIC "-//TaxonX//DTD Taxonomic Treatment Publishing DTD v0 20100105//EN" "tax-treatment-NSO.dtd">
<tp:taxon-treatment xmlns:tp="http://www.plazi.org/taxpub"><tp:treatment-meta><kwd-group><label>Taxon classification</label><kwd>
                <named-content content-type="kingdom">Animalia</named-content>
              </kwd><kwd>
                <named-content content-type="order">Araneae</named-content>
              </kwd><kwd>
                <named-content content-type="family">Zodariidae</named-content>
              </kwd></kwd-group><mixed-citation publication-type="journal"><person-group><name><surname>Wang</surname><given-names>Lu-Yu</given-names></name><name><surname>Mu</surname><given-names>Yan-Nan</given-names></name><name><surname>Lu</surname><given-names>Feng</given-names></name><name><surname>Xu</surname><given-names>Yong-Qiang</given-names></name><name><surname>Zhang</surname><given-names>Zhi-Sheng</given-names></name></person-group><article-title>﻿Ant-eating spiders from Xizang, China (<tp:taxon-name><tp:taxon-name-part taxon-name-part-type="order">Araneae</tp:taxon-name-part></tp:taxon-name>, <tp:taxon-name><tp:taxon-name-part taxon-name-part-type="family">Zodariidae</tp:taxon-name-part></tp:taxon-name>)</article-title><source>Zookeys</source><day>08</day><month>05</month><year>2024</year><volume>1200</volume><fpage>183</fpage><lpage>198</lpage><pub-id pub-id-type="doi">10.3897/zookeys.1200.120528</pub-id></mixed-citation></tp:treatment-meta><tp:nomenclature><label>﻿</label><tp:taxon-name>
              <object-id xmlns:xlink="http://www.w3.org/1999/xlink" content-type="arpha" xlink:type="simple">0A747C0B-B4BF-57A6-B863-3CDAED88E5F0</object-id>
              <tp:taxon-name-part taxon-name-part-type="genus" reg="Mallinella">Mallinella</tp:taxon-name-part>
              <tp:taxon-name-part taxon-name-part-type="species" reg="mеdog">mеdog</tp:taxon-name-part>
              <object-id xmlns:xlink="http://www.w3.org/1999/xlink" content-type="zoobank" xlink:type="simple">https://zoobank.org/DA6D56B6-4AE4-44BC-8865-8A49415C428B</object-id>
            </tp:taxon-name><tp:taxon-status xmlns:xlink="http://www.w3.org/1999/xlink" xlink:type="simple">sp. nov.</tp:taxon-status><xref ref-type="fig" rid="F6">Figs 6</xref><xref ref-type="fig" rid="F7">, 7</xref><xref ref-type="fig" rid="F10">, 10B, C Chinesse name: 墨脱马利蛛</xref></tp:nomenclature><tp:treatment-sec sec-type="type material" id="SECID0EO4AE"><title>Type material.</title><p><bold><italic>Holotype</italic></bold>: China • ♂; Xizang, Mеdog County, near Dexing Bridge; <named-content xmlns:xlink="http://www.w3.org/1999/xlink" content-type="dwc:verbatimCoordinates" xlink:type="simple"><named-content content-type="geo-json" specific-use="{&#34;type&#34;:&#34;Point&#34;,&#34;coordinates&#34;:[95.294167,29.321111]}" id="NCID0E34AE" xlink:type="simple">29°19′16″N, 95°17′39″E</named-content></named-content>; elev. 724 m; 29 June 2018; L. Wang, Z. Wu &amp; Y. Mu leg.; SWUCT-ZOD-04-01.</p><p><bold><italic>Paratypes</italic></bold>: China – Xizang, Mеdog County • 1♂ 1♀; Mеdog County; <named-content xmlns:xlink="http://www.w3.org/1999/xlink" content-type="dwc:verbatimCoordinates" xlink:type="simple"><named-content content-type="geo-json" specific-use="{&#34;type&#34;:&#34;Point&#34;,&#34;coordinates&#34;:[95.326944,29.324444]}" id="NCID0EL5AE" xlink:type="simple">29°19′28″N, 95°19′37″E</named-content></named-content>; elev. 1116 m; 29 June 2018; L. Wang, Z. Wu &amp; Y. Mu leg.; SWUCT-ZOD-04-02 and SWUCT-ZOD-04-03 • 1♂ 1♀; Medog Town, Yarang Village; <named-content xmlns:xlink="http://www.w3.org/1999/xlink" content-type="dwc:verbatimCoordinates" xlink:type="simple"><named-content content-type="geo-json" specific-use="{&#34;type&#34;:&#34;Point&#34;,&#34;coordinates&#34;:[95.280278,29.295833]}" id="NCID0ET5AE" xlink:type="simple">29°17′45″N, 95°16′49″E</named-content></named-content>; elev. 761 m; 22 May 2019; L. Wang, P. Liu, T. Yuan &amp; H. Wang leg.; SWUCT-ZOD-04-04 and SWUCT-ZOD-04-05 • 3♂♂ 3♀♀; Medog Town, Yarang Village; <named-content xmlns:xlink="http://www.w3.org/1999/xlink" content-type="dwc:verbatimCoordinates" xlink:type="simple"><named-content content-type="geo-json" specific-use="{&#34;type&#34;:&#34;Point&#34;,&#34;coordinates&#34;:[95.280278,29.295833]}" id="NCID0E25AE" xlink:type="simple">29°17′45″N, 95°16′49″E</named-content></named-content>; elev. 761 m; 30 May 2022; L. Wang, B. Tan &amp; T. Ren leg.; SWUCT-ZOD-04-06 to SWUCT-ZOD-04-11 • 3♀♀; Mеdog County; <named-content xmlns:xlink="http://www.w3.org/1999/xlink" content-type="dwc:verbatimCoordinates" xlink:type="simple"><named-content content-type="geo-json" specific-use="{&#34;type&#34;:&#34;Point&#34;,&#34;coordinates&#34;:[95.325833,29.326944]}" id="NCID0ED6AE" xlink:type="simple">29°19′37″N, 95°19′33″E</named-content></named-content>; elev. 1049 m; 31 May 2022; L. Wang, B. Tan &amp; T. Ren leg.; SWUCT-ZOD-04-12 to SWUCT-ZOD-04-14 • 2♂♂; Medog Town; <named-content xmlns:xlink="http://www.w3.org/1999/xlink" content-type="dwc:verbatimCoordinates" xlink:type="simple"><named-content content-type="geo-json" specific-use="{&#34;type&#34;:&#34;Point&#34;,&#34;coordinates&#34;:[95.321111,29.326667]}" id="NCID0EL6AE" xlink:type="simple">29°19′36″N, 95°19′16″E</named-content></named-content>; elev. 1008 m; 6 July 2023; L. Wang, F. Lu &amp; X. Chen leg.; SWUCT-ZOD-04-15 and SWUCT-ZOD-04-16 • 10♂♂ 5♀♀; Beibeng Township, Badeng Village; <named-content xmlns:xlink="http://www.w3.org/1999/xlink" content-type="dwc:verbatimCoordinates" xlink:type="simple"><named-content content-type="geo-json" specific-use="{&#34;type&#34;:&#34;Point&#34;,&#34;coordinates&#34;:[95.168611,29.274444]}" id="NCID0ET6AE" xlink:type="simple">29°16′28″N, 95°10′7″E</named-content></named-content>; elev. 851 m; 7 July 2023; L. Wang, F. Lu &amp; X. Chen leg.; SWUCT-ZOD-04-17 to SWUCT-ZOD-04-31 • 1♂; Guoguo Tang; <named-content xmlns:xlink="http://www.w3.org/1999/xlink" content-type="dwc:verbatimCoordinates" xlink:type="simple"><named-content content-type="geo-json" specific-use="{&#34;type&#34;:&#34;Point&#34;,&#34;coordinates&#34;:[95.281667,29.319444]}" id="NCID0E26AE" xlink:type="simple">29°19′10″N, 95°16′54″E</named-content></named-content>; elev. 855 m; 8 July 2023; Z. Zhang, L. Wang, F. Lu &amp; X. Chen leg.; SWUCT-ZOD-04-32 • 6♂♂ 2♀♀; Haishishenlou observation deck; <named-content xmlns:xlink="http://www.w3.org/1999/xlink" content-type="dwc:verbatimCoordinates" xlink:type="simple"><named-content content-type="geo-json" specific-use="{&#34;type&#34;:&#34;Point&#34;,&#34;coordinates&#34;:[95.345278,29.343333]}" id="NCID0EEAAG" xlink:type="simple">29°20′36″N, 95°20′43″E</named-content></named-content>; elev. 1297 m; 8 July 2023; Z. Zhang, L. Wang, F. Lu &amp; X. Chen leg.; SWUCT-ZOD-04-33 to SWUCT-ZOD-04-40.</p></tp:treatment-sec><tp:treatment-sec sec-type="etymology" id="SECID0EJAAG"><title>Etymology.</title><p>The specific name is derived from the type locality; it is a noun in apposition.</p></tp:treatment-sec><tp:treatment-sec sec-type="diagnosis" id="SECID0EOAAG"><title>Diagnosis.</title><p>The male of this new species resembles <italic><tp:taxon-name><tp:taxon-name-part taxon-name-part-type="genus" reg="Mallinella">Mallinella</tp:taxon-name-part><tp:taxon-name-part taxon-name-part-type="species" reg="martensi">martensi</tp:taxon-name-part></tp:taxon-name></italic> (<xref ref-type="bibr" rid="B6">Ono 1983</xref>: 212, figs 1–4) and <italic><tp:taxon-name><tp:taxon-name-part taxon-name-part-type="genus" reg="Mallinella">M.</tp:taxon-name-part><tp:taxon-name-part taxon-name-part-type="species" reg="migu">migu</tp:taxon-name-part></tp:taxon-name></italic> sp. nov., but it differs from these two species by the anterior of tegular apophysis rostrated in ventral view (vs not rostrated), retrolateral tibial apophysis curved ventrally in retrolateral view (vs vertical, not curved) (Fig. <xref ref-type="fig" rid="F6">6</xref>). The female of this new species resembles <italic><tp:taxon-name><tp:taxon-name-part taxon-name-part-type="genus" reg="Mallinella">M.</tp:taxon-name-part><tp:taxon-name-part taxon-name-part-type="species" reg="sphaerica">sphaerica</tp:taxon-name-part></tp:taxon-name></italic> Jin &amp; Zhang, 2013 (<xref ref-type="bibr" rid="B5">Jin and Zhang 2013</xref>: 81, figs 7, 8, 12, 13) but differs by the wider copulatory ducts (vs thin copulatory ducts) (Fig. <xref ref-type="fig" rid="F7">7</xref>).</p><fig id="F6" position="float" orientation="portrait"><object-id xmlns:xlink="http://www.w3.org/1999/xlink" content-type="doi" xlink:type="simple">10.3897/zookeys.1200.120528.figure6</object-id><object-id xmlns:xlink="http://www.w3.org/1999/xlink" content-type="arpha" xlink:type="simple">1D6B23EA-BCA1-59B4-AE8F-DB331C4DAC98</object-id><label>Figure 6.</label><caption><p><italic><tp:taxon-name><tp:taxon-name-part taxon-name-part-type="genus" reg="Mallinella">Mallinella</tp:taxon-name-part><tp:taxon-name-part taxon-name-part-type="species" reg="mеdog">mеdog</tp:taxon-name-part></tp:taxon-name></italic> sp. nov. <bold>A–C</bold> paratype male <bold>D–F</bold> holotype male <bold>A</bold> male left bulb, prolateral view <bold>B</bold> same, ventral view <bold>C</bold> same, retrolateral view <bold>D</bold> male left palp, prolateral view <bold>E</bold> same, ventral view <bold>F</bold> same, retrolateral view. Abbreviations: C = conductor; E = embolus; RTA = retrolateral tibial apophysis; TA = tegular apophysis.</p></caption><graphic xmlns:xlink="http://www.w3.org/1999/xlink" xlink:href="zookeys-1200-183_article-120528__-g006.jpg" position="float" orientation="portrait" xlink:type="simple" id="oo_1043822.jpg"><uri content-type="original_file" xlink:type="simple">https://binary.pensoft.net/fig/1043822</uri></graphic></fig><fig id="F7" position="float" orientation="portrait"><object-id xmlns:xlink="http://www.w3.org/1999/xlink" content-type="doi" xlink:type="simple">10.3897/zookeys.1200.120528.figure7</object-id><object-id xmlns:xlink="http://www.w3.org/1999/xlink" content-type="arpha" xlink:type="simple">792C79EC-3B4B-541F-818E-B4DD7700458B</object-id><label>Figure 7.</label><caption><p><italic><tp:taxon-name><tp:taxon-name-part taxon-name-part-type="genus" reg="Mallinella">Mallinella</tp:taxon-name-part><tp:taxon-name-part taxon-name-part-type="species" reg="mеdog">mеdog</tp:taxon-name-part></tp:taxon-name></italic> sp. nov. paratype female <bold>A</bold> epigyne, ventral view <bold>B</bold> same, dorsal view. Abbreviations: CD = copulatory duct; CO = copulatory opening; FD = fertilization duct; MP = median plate; S = spermatheca.</p></caption><graphic xmlns:xlink="http://www.w3.org/1999/xlink" xlink:href="zookeys-1200-183_article-120528__-g007.jpg" position="float" orientation="portrait" xlink:type="simple" id="oo_1043823.jpg"><uri content-type="original_file" xlink:type="simple">https://binary.pensoft.net/fig/1043823</uri></graphic></fig></tp:treatment-sec><tp:treatment-sec sec-type="description" id="SECID0EDEAG"><title>Description.</title><p><bold>Male</bold> holotype (Fig. <xref ref-type="fig" rid="F10">10B</xref>) total length 7.23. Prosoma 3.84 long, 2.60 wide; Opisthosoma 3.35 long, 2.28 wide. Eye sizes and interdistances: <abbrev xmlns:xlink="http://www.w3.org/1999/xlink" xlink:title="anterior median eye" id="ABBRID0EPEAG" xlink:type="simple">AME</abbrev> 0.30, <abbrev xmlns:xlink="http://www.w3.org/1999/xlink" xlink:title="anterior lateral eye" id="ABBRID0ETEAG" xlink:type="simple">ALE</abbrev> 0.21, <abbrev xmlns:xlink="http://www.w3.org/1999/xlink" xlink:title="posterior median eye" id="ABBRID0EXEAG" xlink:type="simple">PME</abbrev> 0.20, <abbrev xmlns:xlink="http://www.w3.org/1999/xlink" xlink:title="posterior lateral eye" id="ABBRID0E2EAG" xlink:type="simple">PLE</abbrev> 0.21; <abbrev xmlns:xlink="http://www.w3.org/1999/xlink" xlink:title="anterior median eye" id="ABBRID0E6EAG" xlink:type="simple">AME</abbrev>–<abbrev xmlns:xlink="http://www.w3.org/1999/xlink" xlink:title="anterior median eye" id="ABBRID0EDFAG" xlink:type="simple">AME</abbrev> 0.17, <abbrev xmlns:xlink="http://www.w3.org/1999/xlink" xlink:title="anterior median eye" id="ABBRID0EHFAG" xlink:type="simple">AME</abbrev>–<abbrev xmlns:xlink="http://www.w3.org/1999/xlink" xlink:title="anterior lateral eye" id="ABBRID0ELFAG" xlink:type="simple">ALE</abbrev> 0.12, <abbrev xmlns:xlink="http://www.w3.org/1999/xlink" xlink:title="posterior median eye" id="ABBRID0EPFAG" xlink:type="simple">PME</abbrev>–<abbrev xmlns:xlink="http://www.w3.org/1999/xlink" xlink:title="posterior median eye" id="ABBRID0ETFAG" xlink:type="simple">PME</abbrev> 0.16, <abbrev xmlns:xlink="http://www.w3.org/1999/xlink" xlink:title="posterior median eye" id="ABBRID0EXFAG" xlink:type="simple">PME</abbrev>–<abbrev xmlns:xlink="http://www.w3.org/1999/xlink" xlink:title="posterior lateral eye" id="ABBRID0E2FAG" xlink:type="simple">PLE</abbrev> 0.32, <abbrev xmlns:xlink="http://www.w3.org/1999/xlink" xlink:title="anterior lateral eye" id="ABBRID0E6FAG" xlink:type="simple">ALE</abbrev>–<abbrev xmlns:xlink="http://www.w3.org/1999/xlink" xlink:title="posterior lateral eye" id="ABBRID0EDGAG" xlink:type="simple">PLE</abbrev> 0.05. <abbrev xmlns:xlink="http://www.w3.org/1999/xlink" xlink:title="median ocular area" id="ABBRID0EHGAG" xlink:type="simple">MOA</abbrev> 0.68 long, anterior width 0.65, posterior width 0.57. Clypeus height 0.88. Chelicerae with 1 promarginal and 3 retromarginal teeth. Leg measurements: I 13.24 (3.30, 3.88, 3.57, 2.49); II 12.12 (3.07, 3.53, 3.31, 2.21); III 11.39 (2.76, 3.29, 3.43, 1.91); IV 14.58 (3.42, 4.08, 4.65, 2.43). Leg formula: 4132. Carapace brown; fovea deep red, slightly swollen. Legs yellow. Opisthosoma oval, longer than wide, dorsum with two pairs of white spots, followed by two transverse white bands. Dorsal scutum thin, reddish brown. Spinnerets yellow.</p><p><bold><italic>Palp</italic></bold> (Fig. <xref ref-type="fig" rid="F6">6</xref>). Tibia with two apophyses, ventral tibial apophysis small, arc-shaped; retrolateral tibial apophysis digitiform, strongly curved ventrally. Tegular apophysis wide at middle parts, apico-prolateral process rostrate, posterior process blunt. Embolus bifurcate, lateral ramus shorter than mesal ramus. Conductor sclerotized, apex of conductor irregularly fluctuating.</p><p><bold>Female</bold> (Fig. <xref ref-type="fig" rid="F10">10C</xref>) total length 10.00. Prosoma 4.65 long, 3.25 wide; opisthosoma 5.31 long, 3.49 wide. Eye sizes and interdistances: <abbrev xmlns:xlink="http://www.w3.org/1999/xlink" xlink:title="anterior median eye" id="ABBRID0E5GAG" xlink:type="simple">AME</abbrev> 0.32, <abbrev xmlns:xlink="http://www.w3.org/1999/xlink" xlink:title="anterior lateral eye" id="ABBRID0ECHAG" xlink:type="simple">ALE</abbrev> 0.25, <abbrev xmlns:xlink="http://www.w3.org/1999/xlink" xlink:title="posterior median eye" id="ABBRID0EGHAG" xlink:type="simple">PME</abbrev> 0.26, <abbrev xmlns:xlink="http://www.w3.org/1999/xlink" xlink:title="posterior lateral eye" id="ABBRID0EKHAG" xlink:type="simple">PLE</abbrev>, 0.27; <abbrev xmlns:xlink="http://www.w3.org/1999/xlink" xlink:title="anterior median eye" id="ABBRID0EOHAG" xlink:type="simple">AME</abbrev>–<abbrev xmlns:xlink="http://www.w3.org/1999/xlink" xlink:title="anterior median eye" id="ABBRID0ESHAG" xlink:type="simple">AME</abbrev> 0.18, <abbrev xmlns:xlink="http://www.w3.org/1999/xlink" xlink:title="anterior median eye" id="ABBRID0EWHAG" xlink:type="simple">AME</abbrev>–<abbrev xmlns:xlink="http://www.w3.org/1999/xlink" xlink:title="anterior lateral eye" id="ABBRID0E1HAG" xlink:type="simple">ALE</abbrev> 0.15, <abbrev xmlns:xlink="http://www.w3.org/1999/xlink" xlink:title="posterior median eye" id="ABBRID0E5HAG" xlink:type="simple">PME</abbrev>–<abbrev xmlns:xlink="http://www.w3.org/1999/xlink" xlink:title="posterior median eye" id="ABBRID0ECIAG" xlink:type="simple">PME</abbrev> 0.19, <abbrev xmlns:xlink="http://www.w3.org/1999/xlink" xlink:title="posterior median eye" id="ABBRID0EGIAG" xlink:type="simple">PME</abbrev>–<abbrev xmlns:xlink="http://www.w3.org/1999/xlink" xlink:title="posterior lateral eye" id="ABBRID0EKIAG" xlink:type="simple">PLE</abbrev> 0.39, <abbrev xmlns:xlink="http://www.w3.org/1999/xlink" xlink:title="anterior lateral eye" id="ABBRID0EOIAG" xlink:type="simple">ALE</abbrev>–<abbrev xmlns:xlink="http://www.w3.org/1999/xlink" xlink:title="posterior lateral eye" id="ABBRID0ESIAG" xlink:type="simple">PLE</abbrev> 0.07. <abbrev xmlns:xlink="http://www.w3.org/1999/xlink" xlink:title="median ocular area" id="ABBRID0EWIAG" xlink:type="simple">MOA</abbrev> 0.80 long, anterior width 0.72, posterior width 0.68. Clypeus height 1.14. Leg measurements: I 12.91 (3.39, 3.98, 3.09, 2.45); II 11.88 (3.15, 3.60, 2.93, 2.20); III 11.76 (3.03, 3.45, 3.28, 1.92); IV 15.17 (3.61, 4.43, 4.48, 2.65). Leg formula: 4123. Carapace deep brown, opisthosoma black, other characters same as in male.</p><p><bold><italic>Epigyne</italic></bold> (Fig. <xref ref-type="fig" rid="F7">7</xref>). Median plate small, nearly trapezoidal, with nearly straight posterior margin; copulatory openings hidden in a groove. Spermathecae oval; copulatory ducts thick; slender fertilization ducts hidden in dorsal view.</p></tp:treatment-sec><tp:treatment-sec sec-type="distribution" id="SECID0EFJAG"><title>Distribution.</title><p>Known only from the type locality, Xizang, China.</p></tp:treatment-sec><tp:treatment-sec><!--Section generated to contain objects referenced in tp:taxon-treatment.--><fig id="F10" position="float" orientation="portrait"><object-id xmlns:xlink="http://www.w3.org/1999/xlink" content-type="doi" xlink:type="simple">10.3897/zookeys.1200.120528.figure10</object-id><object-id xmlns:xlink="http://www.w3.org/1999/xlink" content-type="arpha" xlink:type="simple">5475694B-3AE7-562B-B73F-E562847596BC</object-id><label>Figure 10.</label><caption><p><italic><tp:taxon-name><tp:taxon-name-part taxon-name-part-type="genus" reg="Mallinella">Mallinella</tp:taxon-name-part></tp:taxon-name></italic> spp. habitus, dorsal view <bold>A</bold><italic><tp:taxon-name><tp:taxon-name-part taxon-name-part-type="genus" reg="Mallinella">Mallinella</tp:taxon-name-part><tp:taxon-name-part taxon-name-part-type="species" reg="migu">migu</tp:taxon-name-part></tp:taxon-name></italic> sp. nov., male holotype <bold>B</bold><italic><tp:taxon-name><tp:taxon-name-part taxon-name-part-type="genus" reg="Mallinella">Mallinella</tp:taxon-name-part><tp:taxon-name-part taxon-name-part-type="species" reg="mеdog">mеdog</tp:taxon-name-part></tp:taxon-name></italic> sp. nov., male holotype <bold>C</bold><italic><tp:taxon-name><tp:taxon-name-part taxon-name-part-type="genus" reg="Mallinella">Mallinella</tp:taxon-name-part><tp:taxon-name-part taxon-name-part-type="species" reg="mеdog">mеdog</tp:taxon-name-part></tp:taxon-name></italic> sp. nov., female paratype <bold>D</bold><italic><tp:taxon-name><tp:taxon-name-part taxon-name-part-type="genus" reg="Mallinella">Mallinella</tp:taxon-name-part><tp:taxon-name-part taxon-name-part-type="species" reg="yadong">yadong</tp:taxon-name-part></tp:taxon-name></italic> sp. nov., male holotype <bold>E</bold><italic><tp:taxon-name><tp:taxon-name-part taxon-name-part-type="genus" reg="Mallinella">Mallinella</tp:taxon-name-part><tp:taxon-name-part taxon-name-part-type="species" reg="yadong">yadong</tp:taxon-name-part></tp:taxon-name></italic> sp. nov., female paratype.</p></caption><graphic xmlns:xlink="http://www.w3.org/1999/xlink" xlink:href="zookeys-1200-183_article-120528__-g010.jpg" position="float" orientation="portrait" xlink:type="simple" id="oo_1043827.jpg"><uri content-type="original_file" xlink:type="simple">https://binary.pensoft.net/fig/1043827</uri></graphic></fig></tp:treatment-sec><ref-list><ref id="B6"><mixed-citation xmlns:xlink="http://www.w3.org/1999/xlink" xlink:type="simple"><person-group><name name-style="western"><surname>Ono</surname><given-names>H</given-names></name></person-group> (<year>1983</year>) <article-title><tp:taxon-name><tp:taxon-name-part taxon-name-part-type="family">Zodariidae</tp:taxon-name-part></tp:taxon-name> aus dem Nepal-Himalaya. I. Neue Arten der Gattung <italic><tp:taxon-name><tp:taxon-name-part taxon-name-part-type="genus">Storena</tp:taxon-name-part></tp:taxon-name></italic> Walckenaer 1805 (<tp:taxon-name><tp:taxon-name-part taxon-name-part-type="class">Arachnida</tp:taxon-name-part></tp:taxon-name>: <tp:taxon-name><tp:taxon-name-part taxon-name-part-type="order">Araneae</tp:taxon-name-part></tp:taxon-name>).</article-title><source>Senckenbergiana Biologica</source><volume>63</volume>: <fpage>211</fpage>–<lpage>217</lpage>.</mixed-citation></ref><ref id="B5"><mixed-citation xmlns:xlink="http://www.w3.org/1999/xlink" xlink:type="simple"><person-group><name name-style="western"><surname>Jin</surname><given-names>C</given-names></name><name name-style="western"><surname>Zhang</surname><given-names>F</given-names></name></person-group> (<year>2013</year>) <article-title>Two new <italic><tp:taxon-name><tp:taxon-name-part taxon-name-part-type="genus">Mallinella</tp:taxon-name-part></tp:taxon-name></italic> species from southern China (<tp:taxon-name><tp:taxon-name-part taxon-name-part-type="order">Araneae</tp:taxon-name-part></tp:taxon-name>, <tp:taxon-name><tp:taxon-name-part taxon-name-part-type="family">Zodariidae</tp:taxon-name-part></tp:taxon-name>).</article-title><source>ZooKeys</source><volume>296</volume>: <fpage>79</fpage>–<lpage>88</lpage>. <ext-link xlink:href="10.3897/zookeys.296.4622" ext-link-type="doi" xlink:type="simple">https://doi.org/10.3897/zookeys.296.4622</ext-link></mixed-citation></ref></ref-list></tp:taxon-treatment>
