# Supplementary material for: ﻿Ant-eating spiders from Xizang, China (Araneae, Zodariidae)
Source: Zookeys. 2024 May 8;1200:183–98. doi: 10.3897/zookeys.1200.120528 (PMC11096724; doi:10.3897/zookeys.1200.120528)
Supplement: XML Treatment for Mallinella yadong [file zookeys.1200.120528-treatment6.xml]

<!DOCTYPE tp:taxon-treatment
  PUBLIC "-//TaxonX//DTD Taxonomic Treatment Publishing DTD v0 20100105//EN" "tax-treatment-NSO.dtd">
<tp:taxon-treatment xmlns:tp="http://www.plazi.org/taxpub"><tp:treatment-meta><kwd-group><label>Taxon classification</label><kwd>
                <named-content content-type="kingdom">Animalia</named-content>
              </kwd><kwd>
                <named-content content-type="order">Araneae</named-content>
              </kwd><kwd>
                <named-content content-type="family">Zodariidae</named-content>
              </kwd></kwd-group><mixed-citation publication-type="journal"><person-group><name><surname>Wang</surname><given-names>Lu-Yu</given-names></name><name><surname>Mu</surname><given-names>Yan-Nan</given-names></name><name><surname>Lu</surname><given-names>Feng</given-names></name><name><surname>Xu</surname><given-names>Yong-Qiang</given-names></name><name><surname>Zhang</surname><given-names>Zhi-Sheng</given-names></name></person-group><article-title>﻿Ant-eating spiders from Xizang, China (<tp:taxon-name><tp:taxon-name-part taxon-name-part-type="order">Araneae</tp:taxon-name-part></tp:taxon-name>, <tp:taxon-name><tp:taxon-name-part taxon-name-part-type="family">Zodariidae</tp:taxon-name-part></tp:taxon-name>)</article-title><source>Zookeys</source><day>08</day><month>05</month><year>2024</year><volume>1200</volume><fpage>183</fpage><lpage>198</lpage><pub-id pub-id-type="doi">10.3897/zookeys.1200.120528</pub-id></mixed-citation></tp:treatment-meta><tp:nomenclature><label>﻿</label><tp:taxon-name>
              <object-id xmlns:xlink="http://www.w3.org/1999/xlink" content-type="arpha" xlink:type="simple">DC574CE8-D4E6-51BE-8ECB-DCC55A204903</object-id>
              <tp:taxon-name-part taxon-name-part-type="genus" reg="Mallinella">Mallinella</tp:taxon-name-part>
              <tp:taxon-name-part taxon-name-part-type="species" reg="yadong">yadong</tp:taxon-name-part>
              <object-id xmlns:xlink="http://www.w3.org/1999/xlink" content-type="zoobank" xlink:type="simple">https://zoobank.org/F4D1E17D-4B90-403A-80C6-47C5B0121A18</object-id>
            </tp:taxon-name><tp:taxon-status xmlns:xlink="http://www.w3.org/1999/xlink" xlink:type="simple">sp. nov.</tp:taxon-status><xref ref-type="fig" rid="F8">Figs 8</xref><xref ref-type="fig" rid="F9">, 9</xref><xref ref-type="fig" rid="F10">, 10D, E Chinesse name: 亚东马利蛛</xref></tp:nomenclature><tp:treatment-sec sec-type="type material" id="SECID0EALAG"><title>Type material.</title><p><bold><italic>Holotype</italic></bold>: China • ♂; Xizang, Yadong County; <named-content xmlns:xlink="http://www.w3.org/1999/xlink" content-type="dwc:verbatimCoordinates" xlink:type="simple"><named-content content-type="geo-json" specific-use="{&#34;type&#34;:&#34;Point&#34;,&#34;coordinates&#34;:[88.903889,27.482778]}" id="NCID0EOLAG" xlink:type="simple">27°28′58″N, 88°54′14″E</named-content></named-content>; elev. 3044 m; 10 July 2018; L. Wang, Z. Wu &amp; Y. Mu leg.; SWUCT-ZOD-05-01.</p><p><bold><italic>Paratypes</italic></bold>: China – Xizang • 1♂ 1♀; same data as holotype; SWUCT-ZOD-05-02 and SWUCT-ZOD-05-03 • 1♀; Xiayadong Township, Asang; <named-content xmlns:xlink="http://www.w3.org/1999/xlink" content-type="dwc:verbatimCoordinates" xlink:type="simple"><named-content content-type="geo-json" specific-use="{&#34;type&#34;:&#34;Point&#34;,&#34;coordinates&#34;:[88.952778,27.405556]}" id="NCID0E4LAG" xlink:type="simple">27°24′20″N, 88°57′10″E</named-content></named-content>; elev. 2870 m; 11 July 2018; L. Wang, Z. Wu &amp; Y. Mu leg.; SWUCT-ZOD-05-04.</p></tp:treatment-sec><tp:treatment-sec sec-type="etymology" id="SECID0ECMAG"><title>Etymology.</title><p>The specific name is derived from the type locality; it is a noun in apposition.</p></tp:treatment-sec><tp:treatment-sec sec-type="diagnosis" id="SECID0EHMAG"><title>Diagnosis.</title><p>The male of this new species resembles <italic><tp:taxon-name><tp:taxon-name-part taxon-name-part-type="genus" reg="Mallinella">Mallinella</tp:taxon-name-part><tp:taxon-name-part taxon-name-part-type="species" reg="uncinata">uncinata</tp:taxon-name-part></tp:taxon-name></italic> (Ono, 1983) (<xref ref-type="bibr" rid="B6">Ono 1983</xref>: 214, figs 5–8), but it differs by the anterior part of the tegular apophysis projecting laterally and rotated (vs not projecting laterally and not rotated) and short embolus (vs long) (Fig. <xref ref-type="fig" rid="F8">8</xref>). The female of this new species resembles <italic><tp:taxon-name><tp:taxon-name-part taxon-name-part-type="genus" reg="Mallinella">M.</tp:taxon-name-part><tp:taxon-name-part taxon-name-part-type="species" reg="laxa">laxa</tp:taxon-name-part></tp:taxon-name></italic> Zhang &amp; Zhang, 2019 (<xref ref-type="bibr" rid="B9">Zhang and Zhang 2019</xref>: 10, figs 8G, H, 9F, G), but differs from it by the thinner copulatory ducts (vs thick copulatory ducts) and median plate with a trapezoidal depression (vs V-shaped depression) (Fig. <xref ref-type="fig" rid="F9">9</xref>).</p><fig id="F8" position="float" orientation="portrait"><object-id xmlns:xlink="http://www.w3.org/1999/xlink" content-type="doi" xlink:type="simple">10.3897/zookeys.1200.120528.figure8</object-id><object-id xmlns:xlink="http://www.w3.org/1999/xlink" content-type="arpha" xlink:type="simple">0909D96C-8496-5B20-9CDA-1C99ABA34C50</object-id><label>Figure 8.</label><caption><p><italic><tp:taxon-name><tp:taxon-name-part taxon-name-part-type="genus" reg="Mallinella">Mallinella</tp:taxon-name-part><tp:taxon-name-part taxon-name-part-type="species" reg="yadong">yadong</tp:taxon-name-part></tp:taxon-name></italic> sp. nov. <bold>A–C</bold> paratype male <bold>D–F</bold> holotype male <bold>A</bold> male left bulb, prolateral view <bold>B</bold> same, ventral view <bold>C</bold> same, retrolateral view <bold>D</bold> male left palp, prolateral view <bold>E</bold> same, ventral view <bold>F</bold> same, retrolateral view. Abbreviations: C = conductor; E = embolus; RTA = retrolateral tibial apophysis; TA = tegular apophysis.</p></caption><graphic xmlns:xlink="http://www.w3.org/1999/xlink" xlink:href="zookeys-1200-183_article-120528__-g008.jpg" position="float" orientation="portrait" xlink:type="simple" id="oo_1043825.jpg"><uri content-type="original_file" xlink:type="simple">https://binary.pensoft.net/fig/1043825</uri></graphic></fig><fig id="F9" position="float" orientation="portrait"><object-id xmlns:xlink="http://www.w3.org/1999/xlink" content-type="doi" xlink:type="simple">10.3897/zookeys.1200.120528.figure9</object-id><object-id xmlns:xlink="http://www.w3.org/1999/xlink" content-type="arpha" xlink:type="simple">E860EB97-E405-5435-B6DF-05396E7001FA</object-id><label>Figure 9.</label><caption><p><italic><tp:taxon-name><tp:taxon-name-part taxon-name-part-type="genus" reg="Mallinella">Mallinella</tp:taxon-name-part><tp:taxon-name-part taxon-name-part-type="species" reg="yadong">yadong</tp:taxon-name-part></tp:taxon-name></italic> sp. nov., paratype female <bold>A</bold> epigyne, ventral view <bold>B</bold> same, dorsal view. Abbreviations: CD = copulatory duct; CO = copulatory opening; FD = fertilization duct; MP = median plate; S = spermatheca.</p></caption><graphic xmlns:xlink="http://www.w3.org/1999/xlink" xlink:href="zookeys-1200-183_article-120528__-g009.jpg" position="float" orientation="portrait" xlink:type="simple" id="oo_1043826.jpg"><uri content-type="original_file" xlink:type="simple">https://binary.pensoft.net/fig/1043826</uri></graphic></fig></tp:treatment-sec><tp:treatment-sec sec-type="description" id="SECID0EXPAG"><title>Description.</title><p><bold>Male</bold> holotype (Fig. <xref ref-type="fig" rid="F10">10D</xref>) total length 7.80. Prosoma 3.66 long, 2.52 wide; Opisthosoma 3.94 long, 2.51 wide. Eye sizes and interdistances: <abbrev xmlns:xlink="http://www.w3.org/1999/xlink" xlink:title="anterior median eye" id="ABBRID0EDQAG" xlink:type="simple">AME</abbrev> 0.18, <abbrev xmlns:xlink="http://www.w3.org/1999/xlink" xlink:title="anterior lateral eye" id="ABBRID0EHQAG" xlink:type="simple">ALE</abbrev> 0.20, <abbrev xmlns:xlink="http://www.w3.org/1999/xlink" xlink:title="posterior median eye" id="ABBRID0ELQAG" xlink:type="simple">PME</abbrev> 0.20, <abbrev xmlns:xlink="http://www.w3.org/1999/xlink" xlink:title="posterior lateral eye" id="ABBRID0EPQAG" xlink:type="simple">PLE</abbrev> 0.23; <abbrev xmlns:xlink="http://www.w3.org/1999/xlink" xlink:title="anterior median eye" id="ABBRID0ETQAG" xlink:type="simple">AME</abbrev>–<abbrev xmlns:xlink="http://www.w3.org/1999/xlink" xlink:title="anterior median eye" id="ABBRID0EXQAG" xlink:type="simple">AME</abbrev> 0.14, <abbrev xmlns:xlink="http://www.w3.org/1999/xlink" xlink:title="anterior median eye" id="ABBRID0E2QAG" xlink:type="simple">AME</abbrev>–<abbrev xmlns:xlink="http://www.w3.org/1999/xlink" xlink:title="anterior lateral eye" id="ABBRID0E6QAG" xlink:type="simple">ALE</abbrev> 0.13, <abbrev xmlns:xlink="http://www.w3.org/1999/xlink" xlink:title="posterior median eye" id="ABBRID0EDRAG" xlink:type="simple">PME</abbrev>–<abbrev xmlns:xlink="http://www.w3.org/1999/xlink" xlink:title="posterior median eye" id="ABBRID0EHRAG" xlink:type="simple">PME</abbrev> 0.16, <abbrev xmlns:xlink="http://www.w3.org/1999/xlink" xlink:title="posterior median eye" id="ABBRID0ELRAG" xlink:type="simple">PME</abbrev>–<abbrev xmlns:xlink="http://www.w3.org/1999/xlink" xlink:title="posterior lateral eye" id="ABBRID0EPRAG" xlink:type="simple">PLE</abbrev> 0.27, <abbrev xmlns:xlink="http://www.w3.org/1999/xlink" xlink:title="anterior lateral eye" id="ABBRID0ETRAG" xlink:type="simple">ALE</abbrev>–<abbrev xmlns:xlink="http://www.w3.org/1999/xlink" xlink:title="posterior lateral eye" id="ABBRID0EXRAG" xlink:type="simple">PLE</abbrev> 0.08. <abbrev xmlns:xlink="http://www.w3.org/1999/xlink" xlink:title="median ocular area" id="ABBRID0E2RAG" xlink:type="simple">MOA</abbrev> 0.64 long, anterior width 0.55, posterior width 0.53. Clypeus height 0.82. Leg measurements: I 11.56 (3.00, 3.52, 2.85, 2.19); II 10.75 (2.88, 3.22, 2.69, 1.96); III 10.45 (2.71, 2.94, 3.05, 1.75); IV 13.27 (3.10, 3.82, 4.11, 2.24). Leg formula: 4123. Carapace and fovea black, slightly swollen. Radial grooves distinct. Legs yellow. Opisthosoma oval, longer than wide, dorsum without any markings. Dorsal scutum indistinct. Spinnerets pale yellow.</p><fig id="F10" position="float" orientation="portrait"><object-id xmlns:xlink="http://www.w3.org/1999/xlink" content-type="doi" xlink:type="simple">10.3897/zookeys.1200.120528.figure10</object-id><object-id xmlns:xlink="http://www.w3.org/1999/xlink" content-type="arpha" xlink:type="simple">5475694B-3AE7-562B-B73F-E562847596BC</object-id><label>Figure 10.</label><caption><p><italic><tp:taxon-name><tp:taxon-name-part taxon-name-part-type="genus" reg="Mallinella">Mallinella</tp:taxon-name-part></tp:taxon-name></italic> spp. habitus, dorsal view <bold>A</bold><italic><tp:taxon-name><tp:taxon-name-part taxon-name-part-type="genus" reg="Mallinella">Mallinella</tp:taxon-name-part><tp:taxon-name-part taxon-name-part-type="species" reg="migu">migu</tp:taxon-name-part></tp:taxon-name></italic> sp. nov., male holotype <bold>B</bold><italic><tp:taxon-name><tp:taxon-name-part taxon-name-part-type="genus" reg="Mallinella">Mallinella</tp:taxon-name-part><tp:taxon-name-part taxon-name-part-type="species" reg="mеdog">mеdog</tp:taxon-name-part></tp:taxon-name></italic> sp. nov., male holotype <bold>C</bold><italic><tp:taxon-name><tp:taxon-name-part taxon-name-part-type="genus" reg="Mallinella">Mallinella</tp:taxon-name-part><tp:taxon-name-part taxon-name-part-type="species" reg="mеdog">mеdog</tp:taxon-name-part></tp:taxon-name></italic> sp. nov., female paratype <bold>D</bold><italic><tp:taxon-name><tp:taxon-name-part taxon-name-part-type="genus" reg="Mallinella">Mallinella</tp:taxon-name-part><tp:taxon-name-part taxon-name-part-type="species" reg="yadong">yadong</tp:taxon-name-part></tp:taxon-name></italic> sp. nov., male holotype <bold>E</bold><italic><tp:taxon-name><tp:taxon-name-part taxon-name-part-type="genus" reg="Mallinella">Mallinella</tp:taxon-name-part><tp:taxon-name-part taxon-name-part-type="species" reg="yadong">yadong</tp:taxon-name-part></tp:taxon-name></italic> sp. nov., female paratype.</p></caption><graphic xmlns:xlink="http://www.w3.org/1999/xlink" xlink:href="zookeys-1200-183_article-120528__-g010.jpg" position="float" orientation="portrait" xlink:type="simple" id="oo_1043827.jpg"><uri content-type="original_file" xlink:type="simple">https://binary.pensoft.net/fig/1043827</uri></graphic></fig><p><bold><italic>Palp</italic></bold> (Fig. <xref ref-type="fig" rid="F8">8</xref>). Tibia with two apophyses, ventral tibial apophysis small, arc-shaped; retrolateral tibial apophysis digitiform, curved ventrally. Tegular apophysis thin, apico-prolateral process projecting laterally, rotated, baso-retrolateral process trapezoid in retrolateral view. Embolus short, bifurcate, lateral ramus shorter than mesal ramus. Conductor sclerotized, apex of conductor irregularly fluctuating.</p><p><bold>Female</bold> (Fig. <xref ref-type="fig" rid="F10">10E</xref>) total length 7.96. Prosoma 3.82 long, 2.47 wide; opisthosoma 4.04 long, 2.77 wide. Eye sizes and interdistances: <abbrev xmlns:xlink="http://www.w3.org/1999/xlink" xlink:title="anterior median eye" id="ABBRID0EBVAG" xlink:type="simple">AME</abbrev> 0.18, <abbrev xmlns:xlink="http://www.w3.org/1999/xlink" xlink:title="anterior lateral eye" id="ABBRID0EFVAG" xlink:type="simple">ALE</abbrev> 0.19, <abbrev xmlns:xlink="http://www.w3.org/1999/xlink" xlink:title="posterior median eye" id="ABBRID0EJVAG" xlink:type="simple">PME</abbrev> 0.22, <abbrev xmlns:xlink="http://www.w3.org/1999/xlink" xlink:title="posterior lateral eye" id="ABBRID0ENVAG" xlink:type="simple">PLE</abbrev>, 0.18; <abbrev xmlns:xlink="http://www.w3.org/1999/xlink" xlink:title="anterior median eye" id="ABBRID0ERVAG" xlink:type="simple">AME</abbrev>–<abbrev xmlns:xlink="http://www.w3.org/1999/xlink" xlink:title="anterior median eye" id="ABBRID0EVVAG" xlink:type="simple">AME</abbrev> 0.12, <abbrev xmlns:xlink="http://www.w3.org/1999/xlink" xlink:title="anterior median eye" id="ABBRID0EZVAG" xlink:type="simple">AME</abbrev>–<abbrev xmlns:xlink="http://www.w3.org/1999/xlink" xlink:title="anterior lateral eye" id="ABBRID0E4VAG" xlink:type="simple">ALE</abbrev> 0.14, <abbrev xmlns:xlink="http://www.w3.org/1999/xlink" xlink:title="posterior median eye" id="ABBRID0EBWAG" xlink:type="simple">PME</abbrev>–<abbrev xmlns:xlink="http://www.w3.org/1999/xlink" xlink:title="posterior median eye" id="ABBRID0EFWAG" xlink:type="simple">PME</abbrev> 0.16, <abbrev xmlns:xlink="http://www.w3.org/1999/xlink" xlink:title="posterior median eye" id="ABBRID0EJWAG" xlink:type="simple">PME</abbrev>–<abbrev xmlns:xlink="http://www.w3.org/1999/xlink" xlink:title="posterior lateral eye" id="ABBRID0ENWAG" xlink:type="simple">PLE</abbrev> 0.28, <abbrev xmlns:xlink="http://www.w3.org/1999/xlink" xlink:title="anterior lateral eye" id="ABBRID0ERWAG" xlink:type="simple">ALE</abbrev>–<abbrev xmlns:xlink="http://www.w3.org/1999/xlink" xlink:title="posterior lateral eye" id="ABBRID0EVWAG" xlink:type="simple">PLE</abbrev> 0.11. <abbrev xmlns:xlink="http://www.w3.org/1999/xlink" xlink:title="median ocular area" id="ABBRID0EZWAG" xlink:type="simple">MOA</abbrev> 0.59 long, anterior width 0.49, posterior width 0.56. Clypeus height 0.78. Leg measurements: I 8.98 (2.43, 2.92, 1.98, 1.65); II 8.62 (2.33, 2.71, 1.93, 1.65); III 8.55 (2.19, 2.68, 2.26, 1.42); IV 10.73 (2.66, 3.24, 3.09, 1.74). Leg formula: 4123. Other characters same as male except lighter color than male.</p><p><bold><italic>Epigyne</italic></bold> (Fig. <xref ref-type="fig" rid="F9">9</xref>). Median plate large, with trapezoidal depression and slightly cambered posterior margin; copulatory openings hidden in groove. Spermathecae oval; copulatory ducts thin; slender fertilization ducts visible, directed posteriorly.</p></tp:treatment-sec><tp:treatment-sec sec-type="distribution" id="SECID0EIXAG"><title>Distribution.</title><p>Known only from the type locality, Xizang, China.</p></tp:treatment-sec><ref-list><ref id="B6"><mixed-citation xmlns:xlink="http://www.w3.org/1999/xlink" xlink:type="simple"><person-group><name name-style="western"><surname>Ono</surname><given-names>H</given-names></name></person-group> (<year>1983</year>) <article-title><tp:taxon-name><tp:taxon-name-part taxon-name-part-type="family">Zodariidae</tp:taxon-name-part></tp:taxon-name> aus dem Nepal-Himalaya. I. Neue Arten der Gattung <italic><tp:taxon-name><tp:taxon-name-part taxon-name-part-type="genus">Storena</tp:taxon-name-part></tp:taxon-name></italic> Walckenaer 1805 (<tp:taxon-name><tp:taxon-name-part taxon-name-part-type="class">Arachnida</tp:taxon-name-part></tp:taxon-name>: <tp:taxon-name><tp:taxon-name-part taxon-name-part-type="order">Araneae</tp:taxon-name-part></tp:taxon-name>).</article-title><source>Senckenbergiana Biologica</source><volume>63</volume>: <fpage>211</fpage>–<lpage>217</lpage>.</mixed-citation></ref><ref id="B9"><mixed-citation xmlns:xlink="http://www.w3.org/1999/xlink" xlink:type="simple"><person-group><name name-style="western"><surname>Zhang</surname><given-names>BS</given-names></name><name name-style="western"><surname>Zhang</surname><given-names>F</given-names></name></person-group> (<year>2019</year>) <article-title>Four new species of the genus <italic><tp:taxon-name><tp:taxon-name-part taxon-name-part-type="genus">Mallinella</tp:taxon-name-part></tp:taxon-name></italic> (<tp:taxon-name><tp:taxon-name-part taxon-name-part-type="order">Araneae</tp:taxon-name-part></tp:taxon-name>: <tp:taxon-name><tp:taxon-name-part taxon-name-part-type="family">Zodariidae</tp:taxon-name-part></tp:taxon-name>) from Malaysia.</article-title><source>Zootaxa</source><volume>4568</volume>(<issue>2</issue>): <fpage>242</fpage>–<lpage>260</lpage>. <ext-link xlink:href="10.11646/zootaxa.4568.2.2" ext-link-type="doi" xlink:type="simple">https://doi.org/10.11646/zootaxa.4568.2.2</ext-link></mixed-citation></ref></ref-list></tp:taxon-treatment>
